# Supplementary material for: Population-level genome sequencing reveals distinct Mycobacterium tuberculosis intrahost mutational trajectories in simian immunodeficiency virus co-infected and antiretroviral treated non-human primates
Source: bioRxiv. 2026 Apr 4:2026.04.03.714442. Preprint. [Version 1] doi: 10.64898/2026.04.03.714442 (PMC13060361; doi:10.64898/2026.04.03.714442)
Supplement: Supplement 3 — Supplementary Data File 1. An R object that provides data frames containing the tissues sharing disseminated barcoded Mtb strains. The name of each list item matches the following format: “Animal ID_QtagBarcodeSequence”. Each table (using only the Node1 and Node2 columns) can be used as an edgelist by the igraph R package to generate the network structures shown in Figure 3. However, additional metadata columns in each table—i.e., columns indicating the different variants associated with this barcoded strain (column names indicate genomic position associated with a mutation) and a final column indicating which tissues serve as origins for each mutation—will need to be incorporated to fully reproduce Figure 3. In the metadata columns, ‘Nodel’ and ‘Node2’ refers to the tissues in the same row. [file media-3.zip]

Archive with 1 entries (1 files):
- Supplementary Data File 1_network plotsFINAL.rds
