# Supplementary material for: Population-level genome sequencing reveals distinct Mycobacterium tuberculosis intrahost mutational trajectories in simian immunodeficiency virus co-infected and antiretroviral treated non-human primates
Source: bioRxiv. 2026 Apr 4:2026.04.03.714442. Preprint. [Version 1] doi: 10.64898/2026.04.03.714442 (PMC13060361; doi:10.64898/2026.04.03.714442)
Supplement: Supplement 4 — Supplementary Table 1. List of genomic accession numbers for all sequenced Mtb populations from infected tissues in this study. All samples are also available under the Bioproject accession: PRJNA1432747. [file media-4.xlsx]

## Sheet: SupplementaryTable1.Legend
Supplementary Table 1. Accession numbers for sequencing and metadata for Mtb populations isolated from infected tissues
The headers of each column refer to the following information:
BioSample_accession: Sample accession number on NCBI Biosample Repository (https://www.ncbi.nlm.nih.gov/biosample/)
SRA_Accession: FASTQ sequencing accession number for sample on NCBI SRA repository (https://www.ncbi.nlm.nih.gov/sra/)
SRA_sample_name: Unique sample name for sample NCBI SRA repository (https://www.ncbi.nlm.nih.gov/sra/)
SequencingBatch: The NovaSeq batch (of 4) used to sequence the samples in this study
NHPid: Identified for the NHP host from which tissues were isolated
TreatmentGroup: TB (only Mtb infection); SIV (chronic SIV infection then challenged with Mtb); ART (SIV infection followed by antiretroviral treatment and then Mtb infection)
Tissue: Anatomical location of each tissue
Compartment: Broader anatomical compartment (lung, LN = thoracic lymph nodes, EP = extrapulmonary sites)
SampleName: Unique identifier for tissue sample and NHP id
SEEK_TID: unique ID for tissue-level metadata of sample deposited on Fairdomhub (https://fairdomhub.org/studies/1401)
SEEK_BACid: unique ID for Mtb genomic extraction metadata of sample deposited on Fairdomhub https://fairdomhub.org/studies/1401
SEEK_DNAid: unique ID for DNA library generation of sample deposited on https://fairdomhub.org/studies/1401
SEEK_DSEQid: unique ID for short read sequencing data from sample deposited on https://fairdomhub.org/studies/1401

## Sheet: AccessionNumbers
Supplementary Table 1. List of genomic accession numbers for all sequenced Mtb populations from infected tissues in this study. All samples are also available under the BioProject accession: PRJNA1432747
BioSample_accession	SRA_Accession	SRA_sample_name	SequencingBatch	NHPid	TreatmentGroup	Tissue	Compartment	SampleName	SEEK_TID	SEEK_BACid	SEEK_DNAid	SEEK_DSEQid	FastqFileNames
SAMN56348526	SRR37487172	DNA-260120FOR-1	1	21818	ART	LLL gran 5	Lung	21818_ART_LLLgran5	TIS-240510FLY-472	BAC-260120FOR-1	DNA-260120FOR-1	D.SEQ-260305FOR-471	220803Sha_D22-221001_(1/2)_sequence.fastq.gz
SAMN56348527	SRR37487171	DNA-260120FOR-2	1	21818	ART	RML cluster 1	Lung	21818_ART_RMLcluster1	TIS-240510FLY-444	BAC-260120FOR-2	DNA-260120FOR-2	D.SEQ-260305FOR-470	220803Sha_D22-221003_(1/2)_sequence.fastq.gz
SAMN56348528	SRR37486996	DNA-260120FOR-3	1	21818	ART	L carin LN gran	LN	21818_ART_LcarinLNgran	TIS-240510FLY-414	BAC-260120FOR-3	DNA-260120FOR-3	D.SEQ-260305FOR-295	220803Sha_D22-221004_(1/2)_sequence.fastq.gz
SAMN56348529	SRR37486821	DNA-260120FOR-4	1	21818	ART	spleen gran 1	EP	21818_ART_spleengran1	TIS-240510FLY-424	BAC-260120FOR-4	DNA-260120FOR-4	D.SEQ-260305FOR-120	220803Sha_D22-221005_(1/2)_sequence.fastq.gz
SAMN56348530	SRR37486806	DNA-260120FOR-5	1	21818	ART	diaphragm gran 2	EP	21818_ART_diaphragmgran2	TIS-240510FLY-418	BAC-260120FOR-5	DNA-260120FOR-5	D.SEQ-260305FOR-105	220803Sha_D22-221006_(1/2)_sequence.fastq.gz
SAMN56348531	SRR37487044	DNA-260120FOR-6	1	21818	ART	diaphragm gran 3	EP	21818_ART_diaphragmgran3	TIS-240510FLY-419	BAC-260120FOR-6	DNA-260120FOR-6	D.SEQ-260305FOR-343	220803Sha_D22-221007_(1/2)_sequence.fastq.gz
SAMN56348532	SRR37486905	DNA-260120FOR-7	1	21818	ART	RLL gran 4	Lung	21818_ART_RLLgran4	TIS-240510FLY-455	BAC-260120FOR-7	DNA-260120FOR-7	D.SEQ-260305FOR-204	220803Sha_D22-221009_(1/2)_sequence.fastq.gz
SAMN56348533	SRR37486894	DNA-260120FOR-8	1	21818	ART	RLL gran 5	Lung	21818_ART_RLLgran5	TIS-240510FLY-456	BAC-260120FOR-8	DNA-260120FOR-8	D.SEQ-260305FOR-193	220803Sha_D22-221010_(1/2)_sequence.fastq.gz
SAMN56348534	SRR37486883	DNA-260120FOR-9	1	21818	ART	RLL 6 doublet	Lung	21818_ART_RLL6doublet	TIS-240510FLY-457	BAC-260120FOR-9	DNA-260120FOR-9	D.SEQ-260305FOR-182	220803Sha_D22-221011_(1/2)_sequence.fastq.gz
SAMN56348535	SRR37486776	DNA-260120FOR-10	1	21818	ART	liver gran 1	EP	21818_ART_livergran1	TIS-240510FLY-426	BAC-260120FOR-10	DNA-260120FOR-10	D.SEQ-260305FOR-75	220803Sha_D22-221014_(1/2)_sequence.fastq.gz
SAMN56348536	SRR37487170	DNA-260120FOR-11	1	21818	ART	liver gran 2	EP	21818_ART_livergran2	TIS-240510FLY-427	BAC-260120FOR-11	DNA-260120FOR-11	D.SEQ-260305FOR-469	220803Sha_D22-221015_(1/2)_sequence.fastq.gz
SAMN56348537	SRR37487159	DNA-260120FOR-12	1	21818	ART	RUL cluster 20	Lung	21818_ART_RULcluster20	TIS-240510FLY-441	BAC-260120FOR-12	DNA-260120FOR-12	D.SEQ-260305FOR-458	220803Sha_D22-221016_(1/2)_sequence.fastq.gz
SAMN56348538	SRR37487148	DNA-260120FOR-13	1	21818	ART	RUL gran 8	Lung	21818_ART_RULgran8	TIS-240510FLY-436	BAC-260120FOR-13	DNA-260120FOR-13	D.SEQ-260305FOR-447	220803Sha_D22-221017_(1/2)_sequence.fastq.gz
SAMN56348539	SRR37487137	DNA-260120FOR-14	1	21818	ART	RUL gran 13/14	Lung	21818_ART_RULgran13/14	TIS-240510FLY-439	BAC-260120FOR-14	DNA-260120FOR-14	D.SEQ-260305FOR-436	220803Sha_D22-221018_(1/2)_sequence.fastq.gz
SAMN56348540	SRR37487030	DNA-260120FOR-15	1	21818	ART	RUL gran 15	Lung	21818_ART_RULgran15	TIS-240510FLY-440	BAC-260120FOR-15	DNA-260120FOR-15	D.SEQ-260305FOR-329	220803Sha_D22-221019_(1/2)_sequence.fastq.gz
SAMN56348541	SRR37487019	DNA-260120FOR-16	1	21818	ART	RUL gran 10	Lung	21818_ART_RULgran10	TIS-240510FLY-438	BAC-260120FOR-16	DNA-260120FOR-16	D.SEQ-260305FOR-318	220803Sha_D22-221020_(1/2)_sequence.fastq.gz
SAMN56348542	SRR37486880	DNA-260120FOR-17	1	21818	ART	RUL cluster 9	Lung	21818_ART_RULcluster9	TIS-240510FLY-437	BAC-260120FOR-17	DNA-260120FOR-17	D.SEQ-260305FOR-179	220803Sha_D22-221021_(1/2)_sequence.fastq.gz
SAMN56348543	SRR37486869	DNA-260120FOR-18	1	21818	ART	R ant T6 paracost abs	EP	21818_ART_RantT6paracostabs	TIS-240510FLY-422	BAC-260120FOR-18	DNA-260120FOR-18	D.SEQ-260305FOR-168	220803Sha_D22-221022_(1/2)_sequence.fastq.gz
SAMN56348544	SRR37486858	DNA-260120FOR-19	1	21818	ART	LML gran 1	Lung	21818_ART_LMLgran1	TIS-240510FLY-469	BAC-260120FOR-19	DNA-260120FOR-19	D.SEQ-260305FOR-157	220803Sha_D22-221287_(1/2)_sequence.fastq.gz
SAMN56348545	SRR37487007	DNA-260120FOR-20	1	21818	ART	liver gran 3	EP	21818_ART_livergran3	TIS-240510FLY-428	BAC-260120FOR-20	DNA-260120FOR-20	D.SEQ-260305FOR-306	220803Sha_D22-221024_(1/2)_sequence.fastq.gz
SAMN56348546	SRR37486995	DNA-260120FOR-21	1	21818	ART	R cran HLN gran	LN	21818_ART_RcranHLNgran	TIS-240510FLY-411	BAC-260120FOR-21	DNA-260120FOR-21	D.SEQ-260305FOR-294	220803Sha_D22-221025_(1/2)_sequence.fastq.gz
SAMN56348547	SRR37486984	DNA-260120FOR-22	1	21818	ART	L cran HLN gran	LN	21818_ART_LcranHLNgran	TIS-240510FLY-412	BAC-260120FOR-22	DNA-260120FOR-22	D.SEQ-260305FOR-283	220803Sha_D22-221026_(1/2)_sequence.fastq.gz
SAMN56348548	SRR37487133	DNA-260120FOR-23	1	21818	ART	R carin LN gran	LN	21818_ART_RcarinLNgran	TIS-240510FLY-413	BAC-260120FOR-23	DNA-260120FOR-23	D.SEQ-260305FOR-432	220803Sha_D22-221027_(1/2)_sequence.fastq.gz
SAMN56348549	SRR37487122	DNA-260120FOR-24	1	21818	ART	LMS BR LN	LN	21818_ART_LMSBRLN	TIS-240510FLY-415	BAC-260120FOR-24	DNA-260120FOR-24	D.SEQ-260305FOR-421	220803Sha_D22-221028_(1/2)_sequence.fastq.gz
SAMN56348550	SRR37487111	DNA-260120FOR-25	1	21818	ART	spleen	EP	21818_ART_spleen	TIS-240510FLY-423	BAC-260120FOR-25	DNA-260120FOR-25	D.SEQ-260305FOR-410	220803Sha_D22-221029_(1/2)_sequence.fastq.gz
SAMN56348551	SRR37486972	DNA-260120FOR-26	1	21818	ART	RML gran 5	Lung	21818_ART_RMLgran5	TIS-240510FLY-449	BAC-260120FOR-26	DNA-260120FOR-26	D.SEQ-260305FOR-271	220803Sha_D22-221030_(1/2)_sequence.fastq.gz
SAMN56348552	SRR37486961	DNA-260120FOR-27	1	21818	ART	LLL gran 17/19	Lung	21818_ART_LLLgran17/19	TIS-240510FLY-473	BAC-260120FOR-27	DNA-260120FOR-27	D.SEQ-260305FOR-260	220803Sha_D22-221033_(1/2)_sequence.fastq.gz
SAMN56348553	SRR37486950	DNA-260120FOR-28	1	21818	ART	LLL gran A	Lung	21818_ART_LLLgranA	TIS-240510FLY-475	BAC-260120FOR-28	DNA-260120FOR-28	D.SEQ-260305FOR-249	220803Sha_D22-221034_(1/2)_sequence.fastq.gz
SAMN56348554	SRR37486843	DNA-260120FOR-29	1	21818	ART	RUL cluster 1	Lung	21818_ART_RULcluster1	TIS-240510FLY-433	BAC-260120FOR-29	DNA-260120FOR-29	D.SEQ-260305FOR-142	220803Sha_D22-221035_(1/2)_sequence.fastq.gz
SAMN56348555	SRR37486832	DNA-260120FOR-30	1	21818	ART	RUL gran 4	Lung	21818_ART_RULgran4	TIS-240510FLY-434	BAC-260120FOR-30	DNA-260120FOR-30	D.SEQ-260305FOR-131	220803Sha_D22-221036_(1/2)_sequence.fastq.gz
SAMN56348556	SRR37486820	DNA-260120FOR-31	1	21818	ART	RUL gran 6	Lung	21818_ART_RULgran6	TIS-240510FLY-435	BAC-260120FOR-31	DNA-260120FOR-31	D.SEQ-260305FOR-119	220803Sha_D22-221037_(1/2)_sequence.fastq.gz
SAMN56348557	SRR37486758	DNA-260120FOR-32	1	21818	ART	RLL gran B	Lung	21818_ART_RLLgranB	TIS-240510FLY-464	BAC-260120FOR-32	DNA-260120FOR-32	D.SEQ-260305FOR-57	220803Sha_D22-221038_(1/2)_sequence.fastq.gz
SAMN56348558	SRR37486747	DNA-260120FOR-33	1	21818	ART	RLL gran A	Lung	21818_ART_RLLgranA	TIS-240510FLY-463	BAC-260120FOR-33	DNA-260120FOR-33	D.SEQ-260305FOR-46	220803Sha_D22-221039_(1/2)_sequence.fastq.gz
SAMN56348559	SRR37486736	DNA-260120FOR-34	1	21818	ART	RLL gran 12 TB pneum	Lung	21818_ART_RLLgran12TBpneum	TIS-240510FLY-462	BAC-260120FOR-34	DNA-260120FOR-34	D.SEQ-260305FOR-35	220803Sha_D22-221040_(1/2)_sequence.fastq.gz
SAMN56348560	SRR37487096	DNA-260120FOR-35	1	21818	ART	RLL gran 10	Lung	21818_ART_RLLgran10	TIS-240510FLY-461	BAC-260120FOR-35	DNA-260120FOR-35	D.SEQ-260305FOR-395	220803Sha_D22-221041_(1/2)_sequence.fastq.gz
SAMN56348561	SRR37487085	DNA-260120FOR-36	1	21818	ART	RLL gran 9	Lung	21818_ART_RLLgran9	TIS-240510FLY-460	BAC-260120FOR-36	DNA-260120FOR-36	D.SEQ-260305FOR-384	220803Sha_D22-221042_(1/2)_sequence.fastq.gz
SAMN56348562	SRR37487074	DNA-260120FOR-37	1	21818	ART	RLL cluster 1	Lung	21818_ART_RLLcluster1	TIS-240510FLY-452	BAC-260120FOR-37	DNA-260120FOR-37	D.SEQ-260305FOR-373	220803Sha_D22-221043_(1/2)_sequence.fastq.gz
SAMN56348563	SRR37486935	DNA-260120FOR-38	1	21818	ART	ACC	Lung	21818_ART_ACC	TIS-240510FLY-429	BAC-260120FOR-38	DNA-260120FOR-38	D.SEQ-260305FOR-234	220803Sha_D22-221044_(1/2)_sequence.fastq.gz
SAMN56348564	SRR37486924	DNA-260120FOR-39	1	21818	ART	LUL	Lung	21818_ART_LUL	TIS-240510FLY-465	BAC-260120FOR-39	DNA-260120FOR-39	D.SEQ-260305FOR-223	220803Sha_D22-221047_(1/2)_sequence.fastq.gz
SAMN56348565	SRR37486913	DNA-260120FOR-40	1	21818	ART	RLL	Lung	21818_ART_RLL	TIS-240510FLY-451	BAC-260120FOR-40	DNA-260120FOR-40	D.SEQ-260305FOR-212	220803Sha_D22-221048_(1/2)_sequence.fastq.gz
SAMN56348566	SRR37486805	DNA-260120FOR-41	1	21818	ART	RUL	Lung	21818_ART_RUL	TIS-240510FLY-432	BAC-260120FOR-41	DNA-260120FOR-41	D.SEQ-260305FOR-104	220803Sha_D22-221050_(1/2)_sequence.fastq.gz
SAMN56348567	SRR37486794	DNA-260120FOR-42	1	23218	ART	RLL Chain of gr	Lung	23218_ART_RLLChainofgr	TIS-240510FLY-604	BAC-260120FOR-42	DNA-260120FOR-42	D.SEQ-260305FOR-93	220803Sha_D22-221122_(1/2)_sequence.fastq.gz
SAMN56348568	SRR37486732	DNA-260120FOR-43	1	23218	ART	L. Subclav LN	LN	23218_ART_L.SubclavLN	TIS-240510FLY-569	BAC-260120FOR-43	DNA-260120FOR-43	D.SEQ-260305FOR-31	220803Sha_D22-221123_(1/2)_sequence.fastq.gz
SAMN56348569	SRR37486721	DNA-260120FOR-44	1	23218	ART	LMS LN	LN	23218_ART_LMSLN	TIS-240510FLY-573	BAC-260120FOR-44	DNA-260120FOR-44	D.SEQ-260305FOR-20	220803Sha_D22-221124_(1/2)_sequence.fastq.gz
SAMN56348570	SRR37486710	DNA-260120FOR-45	1	23218	ART	Spleen	EP	23218_ART_Spleen	TIS-240510FLY-584	BAC-260120FOR-45	DNA-260120FOR-45	D.SEQ-260305FOR-9	220803Sha_D22-221125_(1/2)_sequence.fastq.gz
SAMN56348571	SRR37487070	DNA-260120FOR-46	1	23218	ART	Paraesoph LN gr	LN	23218_ART_ParaesophLNgr	TIS-240510FLY-570	BAC-260120FOR-46	DNA-260120FOR-46	D.SEQ-260305FOR-369	220803Sha_D22-221127_(1/2)_sequence.fastq.gz
SAMN56348572	SRR37487059	DNA-260120FOR-47	1	23218	ART	Paracost Abs T4	EP	23218_ART_ParacostAbsT4	TIS-240510FLY-581	BAC-260120FOR-47	DNA-260120FOR-47	D.SEQ-260305FOR-358	220803Sha_D22-221128_(1/2)_sequence.fastq.gz
SAMN56348573	SRR37487048	DNA-260120FOR-48	1	23218	ART	Paracost Abs T6 Cluster	EP	23218_ART_ParacostAbsT6Cluster	TIS-240510FLY-582	BAC-260120FOR-48	DNA-260120FOR-48	D.SEQ-260305FOR-347	220803Sha_D22-221129_(1/2)_sequence.fastq.gz
SAMN56348574	SRR37487046	DNA-260120FOR-49	1	23218	ART	RLL 3-13 Cluster	Lung	23218_ART_RLL3-13Cluster	TIS-240510FLY-606	BAC-260120FOR-49	DNA-260120FOR-49	D.SEQ-260305FOR-345	220803Sha_D22-221130_(1/2)_sequence.fastq.gz
SAMN56348575	SRR37487045	DNA-260120FOR-50	1	23218	ART	Acc gr 17	Lung	23218_ART_Accgr17	TIS-240510FLY-624	BAC-260120FOR-50	DNA-260120FOR-50	D.SEQ-260305FOR-344	220803Sha_D22-221131_(1/2)_sequence.fastq.gz
SAMN56348576	SRR37487043	DNA-260120FOR-51	1	23218	ART	RML gr D	Lung	23218_ART_RMLgrD	TIS-240510FLY-600	BAC-260120FOR-51	DNA-260120FOR-51	D.SEQ-260305FOR-342	220803Sha_D22-221132_(1/2)_sequence.fastq.gz
SAMN56348577	SRR37487042	DNA-260120FOR-52	1	23218	ART	Acc gr 21	Lung	23218_ART_Accgr21	TIS-240510FLY-626	BAC-260120FOR-52	DNA-260120FOR-52	D.SEQ-260305FOR-341	220803Sha_D22-221133_(1/2)_sequence.fastq.gz
SAMN56348578	SRR37487041	DNA-260120FOR-53	1	23218	ART	Liver gr 1	EP	23218_ART_Livergr1	TIS-240510FLY-586	BAC-260120FOR-53	DNA-260120FOR-53	D.SEQ-260305FOR-340	220803Sha_D22-221134_(1/2)_sequence.fastq.gz
SAMN56348579	SRR37486912	DNA-260120FOR-54	1	23218	ART	Liver gr 2	EP	23218_ART_Livergr2	TIS-240510FLY-587	BAC-260120FOR-54	DNA-260120FOR-54	D.SEQ-260305FOR-211	220803Sha_D22-221135_(1/2)_sequence.fastq.gz
SAMN56348580	SRR37486911	DNA-260120FOR-55	1	23218	ART	RLL gr 31	Lung	23218_ART_RLLgr31	TIS-240510FLY-607	BAC-260120FOR-55	DNA-260120FOR-55	D.SEQ-260305FOR-210	220803Sha_D22-221138_(1/2)_sequence.fastq.gz
SAMN56348581	SRR37486910	DNA-260120FOR-56	1	23218	ART	RLL w gran around 36	Lung	23218_ART_RLLwgranaround36	TIS-240510FLY-611	BAC-260120FOR-56	DNA-260120FOR-56	D.SEQ-260305FOR-209	220803Sha_D22-221139_(1/2)_sequence.fastq.gz
SAMN56348582	SRR37486909	DNA-260120FOR-57	1	23218	ART	RLL gr 46-50	Lung	23218_ART_RLLgr46-50	TIS-240510FLY-612	BAC-260120FOR-57	DNA-260120FOR-57	D.SEQ-260305FOR-208	220803Sha_D22-221140_(1/2)_sequence.fastq.gz
SAMN56348583	SRR37486908	DNA-260120FOR-58	1	23218	ART	RLL 34 cluster	Lung	23218_ART_RLL34cluster	TIS-240510FLY-608	BAC-260120FOR-58	DNA-260120FOR-58	D.SEQ-260305FOR-207	220803Sha_D22-221141_(1/2)_sequence.fastq.gz
SAMN56348584	SRR37486907	DNA-260120FOR-59	1	23218	ART	RLL gr 72	Lung	23218_ART_RLLgr72	TIS-240510FLY-613	BAC-260120FOR-59	DNA-260120FOR-59	D.SEQ-260305FOR-206	220803Sha_D22-221142_(1/2)_sequence.fastq.gz
SAMN56348585	SRR37486906	DNA-260120FOR-60	1	23218	ART	RLL gr 73	Lung	23218_ART_RLLgr73	TIS-240510FLY-614	BAC-260120FOR-60	DNA-260120FOR-60	D.SEQ-260305FOR-205	220803Sha_D22-221144_(1/2)_sequence.fastq.gz
SAMN56348586	SRR37486904	DNA-260120FOR-61	1	23218	ART	Acc gran 20	Lung	23218_ART_Accgran20	TIS-240510FLY-625	BAC-260120FOR-61	DNA-260120FOR-61	D.SEQ-260305FOR-203	220803Sha_D22-221145_(1/2)_sequence.fastq.gz
SAMN56348587	SRR37486903	DNA-260120FOR-62	1	23218	ART	RLL 36 Cluster	Lung	23218_ART_RLL36Cluster	TIS-240510FLY-610	BAC-260120FOR-62	DNA-260120FOR-62	D.SEQ-260305FOR-202	220803Sha_D22-221146_(1/2)_sequence.fastq.gz
SAMN56348588	SRR37486902	DNA-260120FOR-63	1	23218	ART	RLL A	Lung	23218_ART_RLLA	TIS-240510FLY-603	BAC-260120FOR-63	DNA-260120FOR-63	D.SEQ-260305FOR-201	220803Sha_D22-221147_(1/2)_sequence.fastq.gz
SAMN56348589	SRR37486901	DNA-260120FOR-64	1	23218	ART	RLL gran B	Lung	23218_ART_RLLgranB	TIS-240510FLY-616	BAC-260120FOR-64	DNA-260120FOR-64	D.SEQ-260305FOR-200	220803Sha_D22-221148_(1/2)_sequence.fastq.gz
SAMN56348590	SRR37486900	DNA-260120FOR-65	1	23218	ART	RLL cluster 2	Lung	23218_ART_RLLcluster2	TIS-240510FLY-605	BAC-260120FOR-65	DNA-260120FOR-65	D.SEQ-260305FOR-199	220803Sha_D22-221149_(1/2)_sequence.fastq.gz
SAMN56348591	SRR37486899	DNA-260120FOR-66	1	23218	ART	RLL gr C	Lung	23218_ART_RLLgrC	TIS-240510FLY-617	BAC-260120FOR-66	DNA-260120FOR-66	D.SEQ-260305FOR-198	220803Sha_D22-221150_(1/2)_sequence.fastq.gz
SAMN56348592	SRR37486898	DNA-260120FOR-67	1	23218	ART	Acc 12/13 TB pneum	Lung	23218_ART_Acc12/13TBpneum	TIS-240510FLY-621	BAC-260120FOR-67	DNA-260120FOR-67	D.SEQ-260305FOR-197	220803Sha_D22-221151_(1/2)_sequence.fastq.gz
SAMN56348593	SRR37486897	DNA-260120FOR-68	1	23218	ART	Diaphragm gr 2	EP	23218_ART_Diaphragmgr2	TIS-240510FLY-536	BAC-260120FOR-68	DNA-260120FOR-68	D.SEQ-260305FOR-196	220803Sha_D22-221152_(1/2)_sequence.fastq.gz
SAMN56348594	SRR37486896	DNA-260120FOR-69	1	23218	ART	L. Cran HLN 2 gr	LN	23218_ART_L.CranHLN2gr	TIS-240510FLY-576	BAC-260120FOR-69	DNA-260120FOR-69	D.SEQ-260305FOR-195	220803Sha_D22-221153_(1/2)_sequence.fastq.gz
SAMN56348595	SRR37486895	DNA-260120FOR-70	1	23218	ART	Paracost Abs T7	EP	23218_ART_ParacostAbsT7	TIS-240510FLY-583	BAC-260120FOR-70	DNA-260120FOR-70	D.SEQ-260305FOR-194	220803Sha_D22-221154_(1/2)_sequence.fastq.gz
SAMN56348596	SRR37486893	DNA-260120FOR-71	1	23218	ART	Cent Carin Gr	LN	23218_ART_CentCarinGr	TIS-240510FLY-577	BAC-260120FOR-71	DNA-260120FOR-71	D.SEQ-260305FOR-192	220803Sha_D22-221155_(1/2)_sequence.fastq.gz
SAMN56348597	SRR37486892	DNA-260120FOR-72	1	23218	ART	RMS LN gr	LN	23218_ART_RMSLNgr	TIS-240510FLY-572	BAC-260120FOR-72	DNA-260120FOR-72	D.SEQ-260305FOR-191	220803Sha_D22-221156_(1/2)_sequence.fastq.gz
SAMN56348598	SRR37486891	DNA-260120FOR-73	1	23218	ART	R. Cran HLN gr	LN	23218_ART_R.CranHLNgr	TIS-240510FLY-574	BAC-260120FOR-73	DNA-260120FOR-73	D.SEQ-260305FOR-190	220803Sha_D22-221157_(1/2)_sequence.fastq.gz
SAMN56348599	SRR37486890	DNA-260120FOR-74	1	23218	ART	Acc gr A	Lung	23218_ART_AccgrA	TIS-240510FLY-628	BAC-260120FOR-74	DNA-260120FOR-74	D.SEQ-260305FOR-189	220803Sha_D22-221158_(1/2)_sequence.fastq.gz
SAMN56348600	SRR37486889	DNA-260120FOR-75	1	23218	ART	Acc br B	Lung	23218_ART_AccbrB	TIS-240510FLY-629	BAC-260120FOR-75	DNA-260120FOR-75	D.SEQ-260305FOR-188	220803Sha_D22-221159_(1/2)_sequence.fastq.gz
SAMN56348601	SRR37486888	DNA-260120FOR-76	1	23218	ART	Acc area C	Lung	23218_ART_AccareaC	TIS-240510FLY-630	BAC-260120FOR-76	DNA-260120FOR-76	D.SEQ-260305FOR-187	220803Sha_D22-221160_(1/2)_sequence.fastq.gz
SAMN56348602	SRR37486887	DNA-260120FOR-77	1	23218	ART	Acc D Cluster	Lung	23218_ART_AccDCluster	TIS-240510FLY-631	BAC-260120FOR-77	DNA-260120FOR-77	D.SEQ-260305FOR-186	220803Sha_D22-221161_(1/2)_sequence.fastq.gz
SAMN56348603	SRR37486886	DNA-260120FOR-78	1	23218	ART	Acc cluster 22, 24, 30, 31, 38	Lung	23218_ART_Acccluster22,24,30,31,38	TIS-240510FLY-627	BAC-260120FOR-78	DNA-260120FOR-78	D.SEQ-260305FOR-185	220803Sha_D22-221162_(1/2)_sequence.fastq.gz
SAMN56348604	SRR37486885	DNA-260120FOR-79	1	23218	ART	Acc cluster 8/9	Lung	23218_ART_Acccluster8/9	TIS-240510FLY-619	BAC-260120FOR-79	DNA-260120FOR-79	D.SEQ-260305FOR-184	220803Sha_D22-221163_(1/2)_sequence.fastq.gz
SAMN56348605	SRR37486884	DNA-260120FOR-80	1	23218	ART	Acc cluster 11	Lung	23218_ART_Acccluster11	TIS-240510FLY-620	BAC-260120FOR-80	DNA-260120FOR-80	D.SEQ-260305FOR-183	220803Sha_D22-221164_(1/2)_sequence.fastq.gz
SAMN56348606	SRR37486882	DNA-260120FOR-81	1	23218	ART	Acc 14/16 Cluster	Lung	23218_ART_Acc14/16Cluster	TIS-240510FLY-622	BAC-260120FOR-81	DNA-260120FOR-81	D.SEQ-260305FOR-181	220803Sha_D22-221165_(1/2)_sequence.fastq.gz
SAMN56348607	SRR37486881	DNA-260120FOR-82	1	23218	ART	RUL	Lung	23218_ART_RUL	TIS-240510FLY-592	BAC-260120FOR-82	DNA-260120FOR-82	D.SEQ-260305FOR-180	220803Sha_D22-221166_(1/2)_sequence.fastq.gz
SAMN56348608	SRR37486784	DNA-260120FOR-83	1	23218	ART	RML	Lung	23218_ART_RML	TIS-240510FLY-596	BAC-260120FOR-83	DNA-260120FOR-83	D.SEQ-260305FOR-83	220803Sha_D22-221167_(1/2)_sequence.fastq.gz
SAMN56348609	SRR37486783	DNA-260120FOR-84	1	23218	ART	LLL	Lung	23218_ART_LLL	TIS-240510FLY-591	BAC-260120FOR-84	DNA-260120FOR-84	D.SEQ-260305FOR-82	220803Sha_D22-221168_(1/2)_sequence.fastq.gz
SAMN56348610	SRR37486782	DNA-260120FOR-85	1	23218	ART	Access	Lung	23218_ART_Access	TIS-240510FLY-618	BAC-260120FOR-85	DNA-260120FOR-85	D.SEQ-260305FOR-81	220803Sha_D22-221169_(1/2)_sequence.fastq.gz
SAMN56348611	SRR37486781	DNA-260120FOR-86	1	23218	ART	RUL 1 gr	Lung	23218_ART_RUL1gr	TIS-240510FLY-593	BAC-260120FOR-86	DNA-260120FOR-86	D.SEQ-260305FOR-80	220803Sha_D22-221170_(1/2)_sequence.fastq.gz
SAMN56348612	SRR37486780	DNA-260120FOR-87	1	23218	ART	Pretrach LN	LN	23218_ART_PretrachLN	TIS-240510FLY-1485	BAC-260120FOR-87	DNA-260120FOR-87	D.SEQ-260305FOR-79	220803Sha_D22-221171_(1/2)_sequence.fastq.gz
SAMN56348613	SRR37486779	DNA-260120FOR-88	1	30018	TB	RLL gran 3	Lung	30018_TB_RLLgran3	TIS-240510FLY-306	BAC-260120FOR-88	DNA-260120FOR-88	D.SEQ-260305FOR-78	220803Sha_D22-221172_(1/2)_sequence.fastq.gz
SAMN56348613	SRR37486779	DNA-260120FOR-88	1	30018	TB	RLL gran 3	Lung	30018_TB_RLLgran3	TIS-240510FLY-306	BAC-260120FOR-88	DNA-260120FOR-88	D.SEQ-260305FOR-78	220803Sha_D22-221172_(1/2)_sequence.fastq.gz
SAMN56348613	SRR37486779	DNA-260120FOR-88	1	30018	TB	RLL gran 3	Lung	30018_TB_RLLgran3	TIS-240510FLY-306	BAC-260120FOR-88	DNA-260120FOR-88	D.SEQ-260305FOR-78	220803Sha_D22-221172_(1/2)_sequence.fastq.gz
SAMN56348614	SRR37486778	DNA-260120FOR-89	1	30018	TB	LML	Lung	30018_TB_LML	TIS-240510FLY-324	BAC-260120FOR-89	DNA-260120FOR-89	D.SEQ-260305FOR-77	220803Sha_D22-221174_(1/2)_sequence.fastq.gz
SAMN56348615	SRR37486777	DNA-260120FOR-90	1	30018	TB	RLL gran 21	Lung	30018_TB_RLLgran21	TIS-240510FLY-318	BAC-260120FOR-90	DNA-260120FOR-90	D.SEQ-260305FOR-76	220803Sha_D22-221175_(1/2)_sequence.fastq.gz
SAMN56348615	SRR37486777	DNA-260120FOR-90	1	30018	TB	RLL gran 21	Lung	30018_TB_RLLgran21	TIS-240510FLY-318	BAC-260120FOR-90	DNA-260120FOR-90	D.SEQ-260305FOR-76	220803Sha_D22-221175_(1/2)_sequence.fastq.gz
SAMN56348616	SRR37486775	DNA-260120FOR-91	1	30018	TB	RLL gran 19	Lung	30018_TB_RLLgran19	TIS-240510FLY-317	BAC-260120FOR-91	DNA-260120FOR-91	D.SEQ-260305FOR-74	220803Sha_D22-221176_(1/2)_sequence.fastq.gz
SAMN56348631	SRR37487164	DNA-260120FOR-106	1	30018	TB	RLL gran 15	Lung	30018_TB_RLLgran15	TIS-240510FLY-304	BAC-260120FOR-106	DNA-260120FOR-106	D.SEQ-260305FOR-463	220803Sha_D22-221192_(1/2)_sequence.fastq.gz
SAMN56348617	SRR37486774	DNA-260120FOR-92	1	30018	TB	RLL 18 cluster	Lung	30018_TB_RLL18cluster	TIS-240510FLY-313	BAC-260120FOR-92	DNA-260120FOR-92	D.SEQ-260305FOR-73	220803Sha_D22-221177_(1/2)_sequence.fastq.gz
SAMN56348619	SRR37486772	DNA-260120FOR-94	1	30018	TB	RLL gran 12	Lung	30018_TB_RLLgran12	TIS-240510FLY-312	BAC-260120FOR-94	DNA-260120FOR-94	D.SEQ-260305FOR-71	220803Sha_D22-221179_(1/2)_sequence.fastq.gz
SAMN56348620	SRR37486771	DNA-260120FOR-95	1	30018	TB	RLL gran 17	Lung	30018_TB_RLLgran17	TIS-240510FLY-315	BAC-260120FOR-95	DNA-260120FOR-95	D.SEQ-260305FOR-70	220803Sha_D22-221180_(1/2)_sequence.fastq.gz
SAMN56348622	SRR37486769	DNA-260120FOR-97	1	30018	TB	RLL gran 5/6	Lung	30018_TB_RLLgran5/6	TIS-240510FLY-314	BAC-260120FOR-97	DNA-260120FOR-97	D.SEQ-260305FOR-68	220803Sha_D22-221182_(1/2)_sequence.fastq.gz
SAMN56348622	SRR37486769	DNA-260120FOR-97	1	30018	TB	RLL gran 16	Lung	30018_TB_RLLgran16	TIS-240510FLY-314	BAC-260120FOR-97	DNA-260120FOR-97	D.SEQ-260305FOR-68	220803Sha_D22-221182_(1/2)_sequence.fastq.gz
SAMN56348623	SRR37486768	DNA-260120FOR-98	1	30018	TB	RLL gran 8	Lung	30018_TB_RLLgran8	TIS-240510FLY-309	BAC-260120FOR-98	DNA-260120FOR-98	D.SEQ-260305FOR-67	220803Sha_D22-221183_(1/2)_sequence.fastq.gz
SAMN56348623	SRR37486768	DNA-260120FOR-98	1	30018	TB	RLL gran 8	Lung	30018_TB_RLLgran8	TIS-240510FLY-309	BAC-260120FOR-98	DNA-260120FOR-98	D.SEQ-260305FOR-67	220803Sha_D22-221183_(1/2)_sequence.fastq.gz
SAMN56348624	SRR37486767	DNA-260120FOR-99	1	30018	TB	R cran HLN gran	LN	30018_TB_RcranHLNgran	TIS-240510FLY-290	BAC-260120FOR-99	DNA-260120FOR-99	D.SEQ-260305FOR-66	220803Sha_D22-221184_(1/2)_sequence.fastq.gz
SAMN56348631	SRR37487164	DNA-260120FOR-106	1	30018	TB	RML gran 1	Lung	30018_TB_RMLgran1	TIS-240510FLY-304	BAC-260120FOR-106	DNA-260120FOR-106	D.SEQ-260305FOR-463	220803Sha_D22-221192_(1/2)_sequence.fastq.gz
SAMN56348626	SRR37487169	DNA-260120FOR-101	1	30018	TB	RML	Lung	30018_TB_RML	TIS-240510FLY-301	BAC-260120FOR-101	DNA-260120FOR-101	D.SEQ-260305FOR-468	220803Sha_D22-221186_(1/2)_sequence.fastq.gz
SAMN56348627	SRR37487168	DNA-260120FOR-102	1	30018	TB	R carin LN gran	Lung	30018_TB_RcarinLNgran	TIS-240510FLY-294	BAC-260120FOR-102	DNA-260120FOR-102	D.SEQ-260305FOR-467	220803Sha_D22-221187_(1/2)_sequence.fastq.gz
SAMN56348628	SRR37487167	DNA-260120FOR-103	1	30018	TB	LLL	Lung	30018_TB_LLL	TIS-240510FLY-325	BAC-260120FOR-103	DNA-260120FOR-103	D.SEQ-260305FOR-466	220803Sha_D22-221188_(1/2)_sequence.fastq.gz
SAMN56348629	SRR37487166	DNA-260120FOR-104	1	30018	TB	RMS LN gran	LN	30018_TB_RMSLNgran	TIS-240510FLY-293	BAC-260120FOR-104	DNA-260120FOR-104	D.SEQ-260305FOR-465	220803Sha_D22-221189_(1/2)_sequence.fastq.gz
SAMN56348630	SRR37487165	DNA-260120FOR-105	1	30018	TB	RLL gran 11	Lung	30018_TB_RLLgran11	TIS-240510FLY-311	BAC-260120FOR-105	DNA-260120FOR-105	D.SEQ-260305FOR-464	220803Sha_D22-221191_(1/2)_sequence.fastq.gz
SAMN56348631	SRR37487164	DNA-260120FOR-106	1	30018	TB	RLL gran 1	Lung	30018_TB_RLLgran1	TIS-240510FLY-304	BAC-260120FOR-106	DNA-260120FOR-106	D.SEQ-260305FOR-463	220803Sha_D22-221192_(1/2)_sequence.fastq.gz
SAMN56348632	SRR37487163	DNA-260120FOR-107	1	30018	TB	RLL gran 9	Lung	30018_TB_RLLgran9	TIS-240510FLY-310	BAC-260120FOR-107	DNA-260120FOR-107	D.SEQ-260305FOR-462	220803Sha_D22-221193_(1/2)_sequence.fastq.gz
SAMN56348633	SRR37487162	DNA-260120FOR-108	1	30118	TB	LL gran 2	Lung	30118_TB_LLgran2	TIS-240510FLY-351	BAC-260120FOR-108	DNA-260120FOR-108	D.SEQ-260305FOR-461	220803Sha_D22-221194_(1/2)_sequence.fastq.gz
SAMN56348638	SRR37487156	DNA-260120FOR-113	1	30118	TB	LL gran 5	Lung	30118_TB_LLgran5	TIS-240510FLY-361	BAC-260120FOR-113	DNA-260120FOR-113	D.SEQ-260305FOR-455	220803Sha_D22-221204_(1/2)_sequence.fastq.gz
SAMN56348635	SRR37487160	DNA-260120FOR-110	1	30118	TB	LL gran 3	Lung	30118_TB_LLgran3	TIS-240510FLY-352	BAC-260120FOR-110	DNA-260120FOR-110	D.SEQ-260305FOR-459	220803Sha_D22-221196_(1/2)_sequence.fastq.gz
SAMN56348636	SRR37487158	DNA-260120FOR-111	1	30118	TB	LLL gran 12	Lung	30118_TB_LLLgran12	TIS-240510FLY-359	BAC-260120FOR-111	DNA-260120FOR-111	D.SEQ-260305FOR-457	220803Sha_D22-221201_(1/2)_sequence.fastq.gz
SAMN56348637	SRR37487157	DNA-260120FOR-112	1	30118	TB	LLL gran 14	Lung	30118_TB_LLLgran14	TIS-240510FLY-360	BAC-260120FOR-112	DNA-260120FOR-112	D.SEQ-260305FOR-456	220803Sha_D22-221202_(1/2)_sequence.fastq.gz
SAMN56348638	SRR37487156	DNA-260120FOR-113	1	30118	TB	LLL gran 15	Lung	30118_TB_LLLgran15	TIS-240510FLY-361	BAC-260120FOR-113	DNA-260120FOR-113	D.SEQ-260305FOR-455	220803Sha_D22-221204_(1/2)_sequence.fastq.gz
SAMN56348639	SRR37487155	DNA-260120FOR-114	1	30118	TB	LLL gran 16	Lung	30118_TB_LLLgran16	TIS-240510FLY-362	BAC-260120FOR-114	DNA-260120FOR-114	D.SEQ-260305FOR-454	220803Sha_D22-221205_(1/2)_sequence.fastq.gz
SAMN56348640	SRR37487154	DNA-260120FOR-115	1	30118	TB	LLL	Lung	30118_TB_LLL	TIS-240510FLY-349	BAC-260120FOR-115	DNA-260120FOR-115	D.SEQ-260305FOR-453	220803Sha_D22-221206_(1/2)_sequence.fastq.gz
SAMN56348641	SRR37487153	DNA-260120FOR-116	1	30118	TB	RLL gran 2	Lung	30118_TB_RLLgran2	TIS-240510FLY-346	BAC-260120FOR-116	DNA-260120FOR-116	D.SEQ-260305FOR-452	220803Sha_D22-221207_(1/2)_sequence.fastq.gz
SAMN56348642	SRR37487152	DNA-260120FOR-117	1	30118	TB	L carin LN gran	LN	30118_TB_LcarinLNgran	TIS-240510FLY-337	BAC-260120FOR-117	DNA-260120FOR-117	D.SEQ-260305FOR-451	220803Sha_D22-221208_(1/2)_sequence.fastq.gz
SAMN56348643	SRR37487151	DNA-260120FOR-118	1	30118	TB	LLL gran 10	Lung	30118_TB_LLLgran10	TIS-240510FLY-357	BAC-260120FOR-118	DNA-260120FOR-118	D.SEQ-260305FOR-450	220803Sha_D22-221210_(1/2)_sequence.fastq.gz
SAMN56348644	SRR37487150	DNA-260120FOR-119	1	30118	TB	LLL 19 doublet	Lung	30118_TB_LLL19doublet	TIS-240510FLY-365	BAC-260120FOR-119	DNA-260120FOR-119	D.SEQ-260305FOR-449	220803Sha_D22-221211_(1/2)_sequence.fastq.gz
SAMN56348645	SRR37487149	DNA-260120FOR-120	1	30118	TB	LLL gran 11	Lung	30118_TB_LLLgran11	TIS-240510FLY-358	BAC-260120FOR-120	DNA-260120FOR-120	D.SEQ-260305FOR-448	220803Sha_D22-221212_(1/2)_sequence.fastq.gz
SAMN56348646	SRR37487147	DNA-260120FOR-121	1	30118	TB	LLL gran 21	Lung	30118_TB_LLLgran21	TIS-240510FLY-367	BAC-260120FOR-121	DNA-260120FOR-121	D.SEQ-260305FOR-446	220803Sha_D22-221213_(1/2)_sequence.fastq.gz
SAMN56348647	SRR37487146	DNA-260120FOR-122	1	30118	TB	LLL gran A	Lung	30118_TB_LLLgranA	TIS-240510FLY-369	BAC-260120FOR-122	DNA-260120FOR-122	D.SEQ-260305FOR-445	220803Sha_D22-221214_(1/2)_sequence.fastq.gz
SAMN56348648	SRR37487145	DNA-260120FOR-123	1	30118	TB	LLL gran 20	Lung	30118_TB_LLLgran20	TIS-240510FLY-366	BAC-260120FOR-123	DNA-260120FOR-123	D.SEQ-260305FOR-444	220803Sha_D22-221215_(1/2)_sequence.fastq.gz
SAMN56348649	SRR37487144	DNA-260120FOR-124	1	30118	TB	RLL gran 1	Lung	30118_TB_RLLgran1	TIS-240510FLY-345	BAC-260120FOR-124	DNA-260120FOR-124	D.SEQ-260305FOR-443	220803Sha_D22-221217_(1/2)_sequence.fastq.gz
SAMN56348650	SRR37487143	DNA-260120FOR-125	1	30118	TB	LLL gran 17	Lung	30118_TB_LLLgran17	TIS-240510FLY-363	BAC-260120FOR-125	DNA-260120FOR-125	D.SEQ-260305FOR-442	220803Sha_D22-221218_(1/2)_sequence.fastq.gz
SAMN56348651	SRR37487142	DNA-260120FOR-126	1	30118	TB	LLL gran 18	Lung	30118_TB_LLLgran18	TIS-240510FLY-364	BAC-260120FOR-126	DNA-260120FOR-126	D.SEQ-260305FOR-441	220803Sha_D22-221219_(1/2)_sequence.fastq.gz
SAMN56348652	SRR37487141	DNA-260120FOR-127	1	30118	TB	LLL gran 1	Lung	30118_TB_LLLgran1	TIS-240510FLY-350	BAC-260120FOR-127	DNA-260120FOR-127	D.SEQ-260305FOR-440	220803Sha_D22-221220_(1/2)_sequence.fastq.gz
SAMN56348653	SRR37487140	DNA-260120FOR-128	1	30118	TB	Area lateral to LLL gran 1	Lung	30118_TB_ArealateraltoLLLgran1	TIS-240510FLY-371	BAC-260120FOR-128	DNA-260120FOR-128	D.SEQ-260305FOR-439	220803Sha_D22-221221_(1/2)_sequence.fastq.gz
SAMN56348654	SRR37487139	DNA-260120FOR-129	1	30118	TB	LLL cluster 6/7/8	Lung	30118_TB_LLLcluster6/7/8	TIS-240510FLY-355	BAC-260120FOR-129	DNA-260120FOR-129	D.SEQ-260305FOR-438	220803Sha_D22-221222_(1/2)_sequence.fastq.gz
SAMN56348655	SRR37487138	DNA-260120FOR-130	1	30118	TB	LLL gran 9	Lung	30118_TB_LLLgran9	TIS-240510FLY-356	BAC-260120FOR-130	DNA-260120FOR-130	D.SEQ-260305FOR-437	220803Sha_D22-221223_(1/2)_sequence.fastq.gz
SAMN56348656	SRR37487040	DNA-260120FOR-131	2	22417	TB	RLL gran 13	Lung	22417_TB_RLLgran13	TIS-240510FLY-31	BAC-260120FOR-131	DNA-260120FOR-131	D.SEQ-260305FOR-339	230609Bry_D23-157362_(1/2)_sequence.fastq.gz
SAMN56348657	SRR37487039	DNA-260120FOR-132	2	22417	TB	RLL gran 12	Lung	22417_TB_RLLgran12	TIS-240510FLY-30	BAC-260120FOR-132	DNA-260120FOR-132	D.SEQ-260305FOR-338	230609Bry_D23-157363_(1/2)_sequence.fastq.gz
SAMN56348658	SRR37487038	DNA-260120FOR-133	2	22417	TB	RLL gran 9	Lung	22417_TB_RLLgran9	TIS-240510FLY-28	BAC-260120FOR-133	DNA-260120FOR-133	D.SEQ-260305FOR-337	230609Bry_D23-157364_(1/2)_sequence.fastq.gz
SAMN56348659	SRR37487037	DNA-260120FOR-134	2	22417	TB	RLL gran B	Lung	22417_TB_RLLgranB	TIS-240510FLY-33	BAC-260120FOR-134	DNA-260120FOR-134	D.SEQ-260305FOR-336	230609Bry_D23-157365_(1/2)_sequence.fastq.gz
SAMN56348660	SRR37487036	DNA-260120FOR-135	2	22417	TB	RLL gran A	Lung	22417_TB_RLLgranA	TIS-240510FLY-32	BAC-260120FOR-135	DNA-260120FOR-135	D.SEQ-260305FOR-335	230609Bry_D23-157366_(1/2)_sequence.fastq.gz
SAMN56348661	SRR37487035	DNA-260120FOR-136	2	22417	TB	Accessory	Lung	22417_TB_Accessory	TIS-240510FLY-15	BAC-260120FOR-136	DNA-260120FOR-136	D.SEQ-260305FOR-334	230609Bry_D23-157367_(1/2)_sequence.fastq.gz
SAMN56348662	SRR37487034	DNA-260120FOR-137	2	22417	TB	RLL	Lung	22417_TB_RLL	TIS-240510FLY-34	BAC-260120FOR-137	DNA-260120FOR-137	D.SEQ-260305FOR-333	230609Bry_D23-157368_(1/2)_sequence.fastq.gz
SAMN56348663	SRR37487033	DNA-260120FOR-138	2	22417	TB	R cran HLN gran	Lung	22417_TB_RcranHLNgran	TIS-240510FLY-1149	BAC-260120FOR-138	DNA-260120FOR-138	D.SEQ-260305FOR-332	230609Bry_D23-157369_(1/2)_sequence.fastq.gz
SAMN56348664	SRR37487032	DNA-260120FOR-139	2	22417	TB	L cran HLN	Lung	22417_TB_LcranHLN	TIS-240510FLY-7	BAC-260120FOR-139	DNA-260120FOR-139	D.SEQ-260305FOR-331	230609Bry_D23-157370_(1/2)_sequence.fastq.gz
SAMN56348665	SRR37487031	DNA-260120FOR-140	2	22417	TB	R carin LN gran	Lung	22417_TB_RcarinLNgran	TIS-240510FLY-10	BAC-260120FOR-140	DNA-260120FOR-140	D.SEQ-260305FOR-330	230609Bry_D23-157371_(1/2)_sequence.fastq.gz
SAMN56348666	SRR37487029	DNA-260120FOR-141	2	22417	TB	RLL gran 7/8	Lung	22417_TB_RLLgran7/8	TIS-240510FLY-27	BAC-260120FOR-141	DNA-260120FOR-141	D.SEQ-260305FOR-328	230609Bry_D23-157372_(1/2)_sequence.fastq.gz
SAMN56348667	SRR37487028	DNA-260120FOR-142	2	22417	TB	RLL gran 6	Lung	22417_TB_RLLgran6	TIS-240510FLY-26	BAC-260120FOR-142	DNA-260120FOR-142	D.SEQ-260305FOR-327	230609Bry_D23-157373_(1/2)_sequence.fastq.gz
SAMN56348668	SRR37487027	DNA-260120FOR-143	2	22417	TB	RLL gran 5	Lung	22417_TB_RLLgran5	TIS-240510FLY-25	BAC-260120FOR-143	DNA-260120FOR-143	D.SEQ-260305FOR-326	230609Bry_D23-157374_(1/2)_sequence.fastq.gz
SAMN56348669	SRR37487026	DNA-260120FOR-144	2	22417	TB	RLL gran 4	Lung	22417_TB_RLLgran4	TIS-240510FLY-24	BAC-260120FOR-144	DNA-260120FOR-144	D.SEQ-260305FOR-325	230609Bry_D23-157375_(1/2)_sequence.fastq.gz
SAMN56348670	SRR37487025	DNA-260120FOR-145	2	22417	TB	RLL gran 3	Lung	22417_TB_RLLgran3	TIS-240510FLY-23	BAC-260120FOR-145	DNA-260120FOR-145	D.SEQ-260305FOR-324	230609Bry_D23-157376_(1/2)_sequence.fastq.gz
SAMN56348671	SRR37487024	DNA-260120FOR-146	2	22417	TB	RLL gran 2	Lung	22417_TB_RLLgran2	TIS-240510FLY-22	BAC-260120FOR-146	DNA-260120FOR-146	D.SEQ-260305FOR-323	230609Bry_D23-157377_(1/2)_sequence.fastq.gz
SAMN56348672	SRR37487023	DNA-260120FOR-147	2	22417	TB	RLL gran 1	Lung	22417_TB_RLLgran1	TIS-240510FLY-21	BAC-260120FOR-147	DNA-260120FOR-147	D.SEQ-260305FOR-322	230609Bry_D23-157378_(1/2)_sequence.fastq.gz
SAMN56348673	SRR37487022	DNA-260120FOR-148	2	22417	TB	RMS LN gran	LN	22417_TB_RMSLNgran	TIS-240510FLY-11	BAC-260120FOR-148	DNA-260120FOR-148	D.SEQ-260305FOR-321	230609Bry_D23-157379_(1/2)_sequence.fastq.gz
SAMN56348674	SRR37487021	DNA-260120FOR-149	2	22517	SIV	RLL gr 15	Lung	22517_SIV_RLLgr15	TIS-240510FLY-1264	BAC-260120FOR-149	DNA-260120FOR-149	D.SEQ-260305FOR-320	230609Bry_D23-157293_(1/2)_sequence.fastq.gz
SAMN56348675	SRR37487020	DNA-260120FOR-150	2	22517	SIV	RLL gr 16	Lung	22517_SIV_RLLgr16	TIS-240510FLY-1265	BAC-260120FOR-150	DNA-260120FOR-150	D.SEQ-260305FOR-319	230609Bry_D23-157294_(1/2)_sequence.fastq.gz
SAMN56348676	SRR37487018	DNA-260120FOR-151	2	22517	SIV	RLL cluster 18	Lung	22517_SIV_RLLcluster18	TIS-240510FLY-1266	BAC-260120FOR-151	DNA-260120FOR-151	D.SEQ-260305FOR-317	230609Bry_D23-157295_(1/2)_sequence.fastq.gz
SAMN56348677	SRR37487017	DNA-260120FOR-152	2	22517	SIV	RLL gr 19	Lung	22517_SIV_RLLgr19	TIS-240510FLY-1267	BAC-260120FOR-152	DNA-260120FOR-152	D.SEQ-260305FOR-316	230609Bry_D23-157296_(1/2)_sequence.fastq.gz
SAMN56348678	SRR37487016	DNA-260120FOR-153	2	22517	SIV	RLL cluster A	Lung	22517_SIV_RLLclusterA	TIS-240510FLY-1268	BAC-260120FOR-153	DNA-260120FOR-153	D.SEQ-260305FOR-315	230609Bry_D23-157297_(1/2)_sequence.fastq.gz
SAMN56348679	SRR37487015	DNA-260120FOR-154	2	22517	SIV	Liver gr 1	EP	22517_SIV_Livergr1	TIS-240510FLY-1229	BAC-260120FOR-154	DNA-260120FOR-154	D.SEQ-260305FOR-314	230609Bry_D23-157298_(1/2)_sequence.fastq.gz
SAMN56348680	SRR37487014	DNA-260120FOR-155	2	22517	SIV	Liver gr 2	EP	22517_SIV_Livergr2	TIS-240510FLY-1230	BAC-260120FOR-155	DNA-260120FOR-155	D.SEQ-260305FOR-313	230609Bry_D23-157299_(1/2)_sequence.fastq.gz
SAMN56348681	SRR37487013	DNA-260120FOR-156	2	22517	SIV	RML gr 1A	Lung	22517_SIV_RMLgr1A	TIS-240510FLY-1249	BAC-260120FOR-156	DNA-260120FOR-156	D.SEQ-260305FOR-312	230609Bry_D23-157301_(1/2)_sequence.fastq.gz
SAMN56348682	SRR37487012	DNA-260120FOR-157	2	22517	SIV	LML clusrter 1-3	Lung	22517_SIV_LMLclusrter1-3	TIS-240510FLY-1235	BAC-260120FOR-157	DNA-260120FOR-157	D.SEQ-260305FOR-311	230609Bry_D23-157302_(1/2)_sequence.fastq.gz
SAMN56348683	SRR37487011	DNA-260120FOR-158	2	22517	SIV	LML cluster 2	Lung	22517_SIV_LMLcluster2	TIS-240510FLY-1236	BAC-260120FOR-158	DNA-260120FOR-158	D.SEQ-260305FOR-310	230609Bry_D23-157303_(1/2)_sequence.fastq.gz
SAMN56348684	SRR37487010	DNA-260120FOR-159	2	22517	SIV	LML cluster 4	Lung	22517_SIV_LMLcluster4	TIS-240510FLY-1237	BAC-260120FOR-159	DNA-260120FOR-159	D.SEQ-260305FOR-309	230609Bry_D23-157304_(1/2)_sequence.fastq.gz
SAMN56348685	SRR37487009	DNA-260120FOR-160	2	22517	SIV	LLL cluster 1	Lung	22517_SIV_LLLcluster1	TIS-240510FLY-1240	BAC-260120FOR-160	DNA-260120FOR-160	D.SEQ-260305FOR-308	230609Bry_D23-157305_(1/2)_sequence.fastq.gz
SAMN56348686	SRR37486879	DNA-260120FOR-161	2	22517	SIV	ACC cluster 2	Lung	22517_SIV_ACCcluster2	TIS-240510FLY-1245	BAC-260120FOR-161	DNA-260120FOR-161	D.SEQ-260305FOR-178	230609Bry_D23-157307_(1/2)_sequence.fastq.gz
SAMN56348687	SRR37486878	DNA-260120FOR-162	2	22517	SIV	RMS br LN ant gr	LN	22517_SIV_RMSbrLNantgr	TIS-240510FLY-1225	BAC-260120FOR-162	DNA-260120FOR-162	D.SEQ-260305FOR-177	230609Bry_D23-157308_(1/2)_sequence.fastq.gz
SAMN56348688	SRR37486877	DNA-260120FOR-163	2	22517	SIV	R cran w/gr	LN	22517_SIV_Rcranw/gr	TIS-240510FLY-1220	BAC-260120FOR-163	DNA-260120FOR-163	D.SEQ-260305FOR-176	230609Bry_D23-157309_(1/2)_sequence.fastq.gz
SAMN56348689	SRR37486876	DNA-260120FOR-164	2	22517	SIV	L cran HLN	LN	22517_SIV_LcranHLN	TIS-240510FLY-1221	BAC-260120FOR-164	DNA-260120FOR-164	D.SEQ-260305FOR-175	230609Bry_D23-157310_(1/2)_sequence.fastq.gz
SAMN56348690	SRR37486875	DNA-260120FOR-165	2	22517	SIV	ACC w/suspect gr	Lung	22517_SIV_ACCw/suspectgr	TIS-240510FLY-1243	BAC-260120FOR-165	DNA-260120FOR-165	D.SEQ-260305FOR-174	230609Bry_D23-157311_(1/2)_sequence.fastq.gz
SAMN56348691	SRR37486874	DNA-260120FOR-166	2	22517	SIV	R carin ln gr	LN	22517_SIV_Rcarinlngr	TIS-240510FLY-1222	BAC-260120FOR-166	DNA-260120FOR-166	D.SEQ-260305FOR-173	230609Bry_D23-157312_(1/2)_sequence.fastq.gz
SAMN56348692	SRR37486873	DNA-260120FOR-167	2	22517	SIV	LML w/gr	Lung	22517_SIV_LMLw/gr	TIS-240510FLY-1234	BAC-260120FOR-167	DNA-260120FOR-167	D.SEQ-260305FOR-172	230609Bry_D23-157313_(1/2)_sequence.fastq.gz
SAMN56348693	SRR37486872	DNA-260120FOR-168	2	22517	SIV	RLL gr 4	Lung	22517_SIV_RLLgr4	TIS-240510FLY-1254	BAC-260120FOR-168	DNA-260120FOR-168	D.SEQ-260305FOR-171	230609Bry_D23-157314_(1/2)_sequence.fastq.gz
SAMN56348694	SRR37486871	DNA-260120FOR-169	2	22517	SIV	RLL gr 5	Lung	22517_SIV_RLLgr5	TIS-240510FLY-1255	BAC-260120FOR-169	DNA-260120FOR-169	D.SEQ-260305FOR-170	230609Bry_D23-157315_(1/2)_sequence.fastq.gz
SAMN56348695	SRR37486870	DNA-260120FOR-170	2	22517	SIV	RLL cluster 7	Lung	22517_SIV_RLLcluster7	TIS-240510FLY-1256	BAC-260120FOR-170	DNA-260120FOR-170	D.SEQ-260305FOR-169	230609Bry_D23-157316_(1/2)_sequence.fastq.gz
SAMN56348696	SRR37486868	DNA-260120FOR-171	2	22517	SIV	RLL gr 8	Lung	22517_SIV_RLLgr8	TIS-240510FLY-1257	BAC-260120FOR-171	DNA-260120FOR-171	D.SEQ-260305FOR-167	230609Bry_D23-157317_(1/2)_sequence.fastq.gz
SAMN56348697	SRR37486867	DNA-260120FOR-172	2	22517	SIV	RLL gr 9A	Lung	22517_SIV_RLLgr9A	TIS-240510FLY-1258	BAC-260120FOR-172	DNA-260120FOR-172	D.SEQ-260305FOR-166	230609Bry_D23-157318_(1/2)_sequence.fastq.gz
SAMN56348698	SRR37486866	DNA-260120FOR-173	2	22517	SIV	RLL gr 9B	Lung	22517_SIV_RLLgr9B	TIS-240510FLY-1259	BAC-260120FOR-173	DNA-260120FOR-173	D.SEQ-260305FOR-165	230609Bry_D23-157319_(1/2)_sequence.fastq.gz
SAMN56348699	SRR37486865	DNA-260120FOR-174	2	22517	SIV	RLL cluster 12	Lung	22517_SIV_RLLcluster12	TIS-240510FLY-1261	BAC-260120FOR-174	DNA-260120FOR-174	D.SEQ-260305FOR-164	230609Bry_D23-157320_(1/2)_sequence.fastq.gz
SAMN56348700	SRR37486864	DNA-260120FOR-175	2	22517	SIV	RLL gr 13	Lung	22517_SIV_RLLgr13	TIS-240510FLY-1262	BAC-260120FOR-175	DNA-260120FOR-175	D.SEQ-260305FOR-163	230609Bry_D23-157321_(1/2)_sequence.fastq.gz
SAMN56348701	SRR37486863	DNA-260120FOR-176	2	22517	SIV	RLL cluster 14	Lung	22517_SIV_RLLcluster14	TIS-240510FLY-1263	BAC-260120FOR-176	DNA-260120FOR-176	D.SEQ-260305FOR-162	230609Bry_D23-157322_(1/2)_sequence.fastq.gz
SAMN56348702	SRR37486862	DNA-260120FOR-177	2	22517	SIV	LUL	Lung	22517_SIV_LUL	TIS-240510FLY-1232	BAC-260120FOR-177	DNA-260120FOR-177	D.SEQ-260305FOR-161	230609Bry_D23-157323_(1/2)_sequence.fastq.gz
SAMN56348703	SRR37486861	DNA-260120FOR-178	2	22517	SIV	LML	Lung	22517_SIV_LML	TIS-240510FLY-1233	BAC-260120FOR-178	DNA-260120FOR-178	D.SEQ-260305FOR-160	230609Bry_D23-157324_(1/2)_sequence.fastq.gz
SAMN56348704	SRR37486860	DNA-260120FOR-179	2	22517	SIV	LLL sup 1/3	Lung	22517_SIV_LLLsup1/3	TIS-240510FLY-1238	BAC-260120FOR-179	DNA-260120FOR-179	D.SEQ-260305FOR-159	230609Bry_D23-157325_(1/2)_sequence.fastq.gz
SAMN56348705	SRR37486859	DNA-260120FOR-180	2	22517	SIV	LLL inferior 2/3	Lung	22517_SIV_LLLinferior2/3	TIS-240510FLY-1239	BAC-260120FOR-180	DNA-260120FOR-180	D.SEQ-260305FOR-158	230609Bry_D23-157326_(1/2)_sequence.fastq.gz
SAMN56348706	SRR37486857	DNA-260120FOR-181	2	22517	SIV	ACC	Lung	22517_SIV_ACC	TIS-240510FLY-1242	BAC-260120FOR-181	DNA-260120FOR-181	D.SEQ-260305FOR-156	230609Bry_D23-157327_(1/2)_sequence.fastq.gz
SAMN56348707	SRR37486856	DNA-260120FOR-182	2	22517	SIV	RML	Lung	22517_SIV_RML	TIS-240510FLY-1247	BAC-260120FOR-182	DNA-260120FOR-182	D.SEQ-260305FOR-155	230609Bry_D23-157328_(1/2)_sequence.fastq.gz
SAMN56348708	SRR37486855	DNA-260120FOR-183	2	22517	SIV	RLL	Lung	22517_SIV_RLL	TIS-240510FLY-1250	BAC-260120FOR-183	DNA-260120FOR-183	D.SEQ-260305FOR-154	230609Bry_D23-157329_(1/2)_sequence.fastq.gz
SAMN56348709	SRR37486854	DNA-260120FOR-184	2	22517	SIV	RLL gr1	Lung	22517_SIV_RLLgr1	TIS-240510FLY-1251	BAC-260120FOR-184	DNA-260120FOR-184	D.SEQ-260305FOR-153	230609Bry_D23-157330_(1/2)_sequence.fastq.gz
SAMN56348710	SRR37486853	DNA-260120FOR-185	2	22517	SIV	RLL cluster 2	Lung	22517_SIV_RLLcluster2	TIS-240510FLY-1252	BAC-260120FOR-185	DNA-260120FOR-185	D.SEQ-260305FOR-152	230609Bry_D23-157331_(1/2)_sequence.fastq.gz
SAMN56348711	SRR37486852	DNA-260120FOR-186	2	22517	SIV	RLL cluster 3	Lung	22517_SIV_RLLcluster3	TIS-240510FLY-1253	BAC-260120FOR-186	DNA-260120FOR-186	D.SEQ-260305FOR-151	230609Bry_D23-157332_(1/2)_sequence.fastq.gz
SAMN56348712	SRR37486851	DNA-260120FOR-187	2	22517	SIV	RLL cluster 10/11 poss cavity	Lung	22517_SIV_RLLcluster10/11posscavity	TIS-240510FLY-1260	BAC-260120FOR-187	DNA-260120FOR-187	D.SEQ-260305FOR-150	230609Bry_D23-157333_(1/2)_sequence.fastq.gz
SAMN56348713	SRR37486850	DNA-260120FOR-188	2	22617	SIV	Lax LN	EP	22617_SIV_LaxLN	TIS-240510FLY-1270	BAC-260120FOR-188	DNA-260120FOR-188	D.SEQ-260305FOR-149	230609Bry_D23-157334_(1/2)_sequence.fastq.gz
SAMN56348714	SRR37486849	DNA-260120FOR-189	2	22617	SIV	RLL lat chain of gr	Lung	22617_SIV_RLLlatchainofgr	TIS-240510FLY-1315	BAC-260120FOR-189	DNA-260120FOR-189	D.SEQ-260305FOR-148	230609Bry_D23-157335_(1/2)_sequence.fastq.gz
SAMN56348715	SRR37487008	DNA-260120FOR-190	2	22617	SIV	RLL gr 2	Lung	22617_SIV_RLLgr2	TIS-240510FLY-1317	BAC-260120FOR-190	DNA-260120FOR-190	D.SEQ-260305FOR-307	230609Bry_D23-157338_(1/2)_sequence.fastq.gz
SAMN56348716	SRR37487006	DNA-260120FOR-191	2	22617	SIV	RLL cluster 8	Lung	22617_SIV_RLLcluster8	TIS-240510FLY-1319	BAC-260120FOR-191	DNA-260120FOR-191	D.SEQ-260305FOR-305	230609Bry_D23-157339_(1/2)_sequence.fastq.gz
SAMN56348717	SRR37487005	DNA-260120FOR-192	2	22617	SIV	RLL gr 10	Lung	22617_SIV_RLLgr10	TIS-240510FLY-1320	BAC-260120FOR-192	DNA-260120FOR-192	D.SEQ-260305FOR-304	230609Bry_D23-157340_(1/2)_sequence.fastq.gz
SAMN56348718	SRR37487004	DNA-260120FOR-193	2	22617	SIV	RLL cluster 11	Lung	22617_SIV_RLLcluster11	TIS-240510FLY-1321	BAC-260120FOR-193	DNA-260120FOR-193	D.SEQ-260305FOR-303	230609Bry_D23-157341_(1/2)_sequence.fastq.gz
SAMN56348719	SRR37487003	DNA-260120FOR-194	2	22617	SIV	RLL gr 12	Lung	22617_SIV_RLLgr12	TIS-240510FLY-1322	BAC-260120FOR-194	DNA-260120FOR-194	D.SEQ-260305FOR-302	230609Bry_D23-157342_(1/2)_sequence.fastq.gz
SAMN56348720	SRR37487002	DNA-260120FOR-195	2	22617	SIV	RLL cluster 13	Lung	22617_SIV_RLLcluster13	TIS-240510FLY-1323	BAC-260120FOR-195	DNA-260120FOR-195	D.SEQ-260305FOR-301	230609Bry_D23-157343_(1/2)_sequence.fastq.gz
SAMN56348721	SRR37487001	DNA-260120FOR-196	2	22617	SIV	R paratrach LN	LN	22617_SIV_RparatrachLN	TIS-240510FLY-1284	BAC-260120FOR-196	DNA-260120FOR-196	D.SEQ-260305FOR-300	230609Bry_D23-157346_(1/2)_sequence.fastq.gz
SAMN56348722	SRR37487000	DNA-260120FOR-197	2	22617	SIV	LMS br LN 1	LN	22617_SIV_LMSbrLN1	TIS-240510FLY-1281	BAC-260120FOR-197	DNA-260120FOR-197	D.SEQ-260305FOR-299	230609Bry_D23-157347_(1/2)_sequence.fastq.gz
SAMN56348723	SRR37486999	DNA-260120FOR-198	2	22617	SIV	L subclav LN	LN	22617_SIV_LsubclavLN	TIS-240510FLY-1274	BAC-260120FOR-198	DNA-260120FOR-198	D.SEQ-260305FOR-298	230609Bry_D23-157348_(1/2)_sequence.fastq.gz
SAMN56348724	SRR37486998	DNA-260120FOR-199	2	22617	SIV	RUL gr A	Lung	22617_SIV_RULgrA	TIS-240510FLY-1306	BAC-260120FOR-199	DNA-260120FOR-199	D.SEQ-260305FOR-297	230609Bry_D23-157351_(1/2)_sequence.fastq.gz
SAMN56348725	SRR37486997	DNA-260120FOR-200	2	22617	SIV	Spleen	EP	22617_SIV_Spleen	TIS-240510FLY-1293	BAC-260120FOR-200	DNA-260120FOR-200	D.SEQ-260305FOR-296	230609Bry_D23-157353_(1/2)_sequence.fastq.gz
SAMN56348862	SRR37487100	DNA-260120FOR-337	2	22617	SIV	ACC	Lung	22617_SIV_ACC	TIS-240510FLY-1051	BAC-260120FOR-337	DNA-260120FOR-337	D.SEQ-260305FOR-399	240628For_D24-194083_(1/2)_sequence.fastq.gz
SAMN56348727	SRR37486993	DNA-260120FOR-202	2	22617	SIV	RLL	Lung	22617_SIV_RLL	TIS-240510FLY-1313	BAC-260120FOR-202	DNA-260120FOR-202	D.SEQ-260305FOR-292	230609Bry_D23-157355_(1/2)_sequence.fastq.gz
SAMN56348728	SRR37486992	DNA-260120FOR-203	2	22617	SIV	RML	Lung	22617_SIV_RML	TIS-240510FLY-1308	BAC-260120FOR-203	DNA-260120FOR-203	D.SEQ-260305FOR-291	230609Bry_D23-157356_(1/2)_sequence.fastq.gz
SAMN56348729	SRR37486991	DNA-260120FOR-204	2	22617	SIV	RUL	Lung	22617_SIV_RUL	TIS-240510FLY-1305	BAC-260120FOR-204	DNA-260120FOR-204	D.SEQ-260305FOR-290	230609Bry_D23-157357_(1/2)_sequence.fastq.gz
SAMN56348730	SRR37486990	DNA-260120FOR-205	2	22617	SIV	LLL	Lung	22617_SIV_LLL	TIS-240510FLY-1298	BAC-260120FOR-205	DNA-260120FOR-205	D.SEQ-260305FOR-289	230609Bry_D23-157358_(1/2)_sequence.fastq.gz
SAMN56348731	SRR37486989	DNA-260120FOR-206	2	22617	SIV	LML	Lung	22617_SIV_LML	TIS-240510FLY-1297	BAC-260120FOR-206	DNA-260120FOR-206	D.SEQ-260305FOR-288	230609Bry_D23-157359_(1/2)_sequence.fastq.gz
SAMN56348732	SRR37486988	DNA-260120FOR-207	2	22617	SIV	LUL	Lung	22617_SIV_LUL	TIS-240510FLY-1296	BAC-260120FOR-207	DNA-260120FOR-207	D.SEQ-260305FOR-287	230609Bry_D23-157360_(1/2)_sequence.fastq.gz
SAMN56348733	SRR37486987	DNA-260120FOR-208	2	22617	SIV	R subclav LN	LN	22617_SIV_RsubclavLN	TIS-240510FLY-1273	BAC-260120FOR-208	DNA-260120FOR-208	D.SEQ-260305FOR-286	230609Bry_D23-157361_(1/2)_sequence.fastq.gz
SAMN56348734	SRR37486986	DNA-260120FOR-209	2	33419	TB	L Cran HLN2 gran	LN	33419_TB_LCranHLN2gran	TIS-240510FLY-384	BAC-260120FOR-209	DNA-260120FOR-209	D.SEQ-260305FOR-285	230609Bry_D23-157380_(1/2)_sequence.fastq.gz
SAMN56348735	SRR37486985	DNA-260120FOR-210	2	33419	TB	R Carin LN	LN	33419_TB_RCarinLN	TIS-240510FLY-380	BAC-260120FOR-210	DNA-260120FOR-210	D.SEQ-260305FOR-284	230609Bry_D23-157381_(1/2)_sequence.fastq.gz
SAMN56348736	SRR37486983	DNA-260120FOR-211	2	33419	TB	Access grA	Lung	33419_TB_AccessgrA	TIS-240510FLY-405	BAC-260120FOR-211	DNA-260120FOR-211	D.SEQ-260305FOR-282	230609Bry_D23-157382_(1/2)_sequence.fastq.gz
SAMN56348737	SRR37486982	DNA-260120FOR-212	2	33419	TB	LLL gr3	Lung	33419_TB_LLLgr3	TIS-240510FLY-397	BAC-260120FOR-212	DNA-260120FOR-212	D.SEQ-260305FOR-281	230609Bry_D23-157383_(1/2)_sequence.fastq.gz
SAMN56348738	SRR37486981	DNA-260120FOR-213	2	33419	TB	LLL gr5	Lung	33419_TB_LLLgr5	TIS-240510FLY-398	BAC-260120FOR-213	DNA-260120FOR-213	D.SEQ-260305FOR-280	230609Bry_D23-157384_(1/2)_sequence.fastq.gz
SAMN56348739	SRR37486980	DNA-260120FOR-214	3	22318	ART	L. Cran HLN 2 Gran	LN	22318_ART_L.CranHLN2Gran	TIS-240510FLY-533	BAC-260120FOR-214	DNA-260120FOR-214	D.SEQ-260305FOR-279	240430For_D24-7024_(1/2)_sequence.fastq.gz
SAMN56348740	SRR37486979	DNA-260120FOR-215	3	22318	ART	L. Carin LN gr	LN	22318_ART_L.CarinLNgr	TIS-240510FLY-530	BAC-260120FOR-215	DNA-260120FOR-215	D.SEQ-260305FOR-278	240430For_D24-7026_(1/2)_sequence.fastq.gz
SAMN56348741	SRR37486978	DNA-260120FOR-216	3	22318	ART	Diaphragm gr 3/4	EP	22318_ART_Diaphragmgr3/4	TIS-240510FLY-537	BAC-260120FOR-216	DNA-260120FOR-216	D.SEQ-260305FOR-277	240430For_D24-7027_(1/2)_sequence.fastq.gz
SAMN56348751	SRR37487127	DNA-260120FOR-226	3	22318	ART	LLL gr 16	Lung	22318_ART_LLLgr16	TIS-240510FLY-548	BAC-260120FOR-226	DNA-260120FOR-226	D.SEQ-260305FOR-426	240430For_D24-7046_(1/2)_sequence.fastq.gz
SAMN56348743	SRR37487136	DNA-260120FOR-218	3	22318	ART	LLL	Lung	22318_ART_LLL	TIS-240510FLY-547	BAC-260120FOR-218	DNA-260120FOR-218	D.SEQ-260305FOR-435	240430For_D24-7029_(1/2)_sequence.fastq.gz
SAMN56348744	SRR37487135	DNA-260120FOR-219	3	22318	ART	LUL	Lung	22318_ART_LUL	TIS-240510FLY-544	BAC-260120FOR-219	DNA-260120FOR-219	D.SEQ-260305FOR-434	240430For_D24-7030_(1/2)_sequence.fastq.gz
SAMN56348745	SRR37487134	DNA-260120FOR-220	3	22318	ART	LLL gr B	Lung	22318_ART_LLLgrB	TIS-240510FLY-563	BAC-260120FOR-220	DNA-260120FOR-220	D.SEQ-260305FOR-433	240430For_D24-7032_(1/2)_sequence.fastq.gz
SAMN56348746	SRR37487132	DNA-260120FOR-221	3	22318	ART	LLL gr A	Lung	22318_ART_LLLgrA	TIS-240510FLY-562	BAC-260120FOR-221	DNA-260120FOR-221	D.SEQ-260305FOR-431	240430For_D24-7033_(1/2)_sequence.fastq.gz
SAMN56348747	SRR37487131	DNA-260120FOR-222	3	22318	ART	LLL Cluster 12	Lung	22318_ART_LLLCluster12	TIS-240510FLY-559	BAC-260120FOR-222	DNA-260120FOR-222	D.SEQ-260305FOR-430	240430For_D24-7036_(1/2)_sequence.fastq.gz
SAMN56348748	SRR37487130	DNA-260120FOR-223	3	22318	ART	LLL gran 8	Lung	22318_ART_LLLgran8	TIS-240510FLY-555	BAC-260120FOR-223	DNA-260120FOR-223	D.SEQ-260305FOR-429	240430For_D24-7039_(1/2)_sequence.fastq.gz
SAMN56348749	SRR37487129	DNA-260120FOR-224	3	22318	ART	LLL Gran 3	Lung	22318_ART_LLLGran3	TIS-240510FLY-550	BAC-260120FOR-224	DNA-260120FOR-224	D.SEQ-260305FOR-428	240430For_D24-7044_(1/2)_sequence.fastq.gz
SAMN56348750	SRR37487128	DNA-260120FOR-225	3	22318	ART	LLL gran 2	Lung	22318_ART_LLLgran2	TIS-240510FLY-549	BAC-260120FOR-225	DNA-260120FOR-225	D.SEQ-260305FOR-427	240430For_D24-7045_(1/2)_sequence.fastq.gz
SAMN56348751	SRR37487127	DNA-260120FOR-226	3	22318	ART	LLL gran 1	Lung	22318_ART_LLLgran1	TIS-240510FLY-548	BAC-260120FOR-226	DNA-260120FOR-226	D.SEQ-260305FOR-426	240430For_D24-7046_(1/2)_sequence.fastq.gz
SAMN56348752	SRR37487126	DNA-260120FOR-227	3	22717	TB	RLL gr 2	Lung	22717_TB_RLLgr2	TIS-240510FLY-62	BAC-260120FOR-227	DNA-260120FOR-227	D.SEQ-260305FOR-425	240430For_D24-7047_(1/2)_sequence.fastq.gz
SAMN56348753	SRR37487125	DNA-260120FOR-228	3	22717	TB	RLL gr 4	Lung	22717_TB_RLLgr4	TIS-240510FLY-64	BAC-260120FOR-228	DNA-260120FOR-228	D.SEQ-260305FOR-424	240430For_D24-7048_(1/2)_sequence.fastq.gz
SAMN56348754	SRR37487124	DNA-260120FOR-229	3	22717	TB	RLL gr 11	Lung	22717_TB_RLLgr11	TIS-240510FLY-68	BAC-260120FOR-229	DNA-260120FOR-229	D.SEQ-260305FOR-423	240430For_D24-7050_(1/2)_sequence.fastq.gz
SAMN56348755	SRR37487123	DNA-260120FOR-230	3	22717	TB	R carin LN gr	LN	22717_TB_RcarinLNgr	TIS-240510FLY-44	BAC-260120FOR-230	DNA-260120FOR-230	D.SEQ-260305FOR-422	240430For_D24-7052_(1/2)_sequence.fastq.gz
SAMN56348756	SRR37487121	DNA-260120FOR-231	3	22717	TB	Inf RMS 2 gr	LN	22717_TB_InfRMS2gr	TIS-240510FLY-47	BAC-260120FOR-231	DNA-260120FOR-231	D.SEQ-260305FOR-420	240430For_D24-7053_(1/2)_sequence.fastq.gz
SAMN56348757	SRR37487120	DNA-260120FOR-232	3	22717	TB	R paratrach LN gr	LN	22717_TB_RparatrachLNgr	TIS-240510FLY-48	BAC-260120FOR-232	DNA-260120FOR-232	D.SEQ-260305FOR-419	240430For_D24-7054_(1/2)_sequence.fastq.gz
SAMN56348758	SRR37487119	DNA-260120FOR-233	3	22717	TB	R cran HLN gr	LN	22717_TB_RcranHLNgr	TIS-240510FLY-41	BAC-260120FOR-233	DNA-260120FOR-233	D.SEQ-260305FOR-418	240430For_D24-7055_(1/2)_sequence.fastq.gz
SAMN56348759	SRR37487118	DNA-260120FOR-234	3	22717	TB	Liver gr 1	EP	22717_TB_Livergr1	TIS-240510FLY-51	BAC-260120FOR-234	DNA-260120FOR-234	D.SEQ-260305FOR-417	240430For_D24-7056_(1/2)_sequence.fastq.gz
SAMN56348760	SRR37487117	DNA-260120FOR-235	3	22717	TB	RLL gr C	Lung	22717_TB_RLLgrC	TIS-240510FLY-76	BAC-260120FOR-235	DNA-260120FOR-235	D.SEQ-260305FOR-416	240430For_D24-7057_(1/2)_sequence.fastq.gz
SAMN56348761	SRR37487116	DNA-260120FOR-236	3	22717	TB	RLL 13 cluster	Lung	22717_TB_RLL13cluster	TIS-240510FLY-69	BAC-260120FOR-236	DNA-260120FOR-236	D.SEQ-260305FOR-415	240430For_D24-7058_(1/2)_sequence.fastq.gz
SAMN56348762	SRR37487115	DNA-260120FOR-237	3	22717	TB	RLL gr 17	Lung	22717_TB_RLLgr17	TIS-240510FLY-61	BAC-260120FOR-237	DNA-260120FOR-237	D.SEQ-260305FOR-414	240430For_D24-7060_(1/2)_sequence.fastq.gz
SAMN56348763	SRR37487114	DNA-260120FOR-238	3	22717	TB	RLL 18/14 cluster	Lung	22717_TB_RLL18/14cluster	TIS-240510FLY-69	BAC-260120FOR-238	DNA-260120FOR-238	D.SEQ-260305FOR-413	240430For_D24-7061_(1/2)_sequence.fastq.gz
SAMN56348764	SRR37487113	DNA-260120FOR-239	3	23017	TB	RLL gran 9	Lung	23017_TB_RLLgran9	TIS-240510FLY-195	BAC-260120FOR-239	DNA-260120FOR-239	D.SEQ-260305FOR-412	240430For_D24-7062_(1/2)_sequence.fastq.gz
SAMN56348765	SRR37487112	DNA-260120FOR-240	3	23017	TB	RLL gran 6	Lung	23017_TB_RLLgran6	TIS-240510FLY-193	BAC-260120FOR-240	DNA-260120FOR-240	D.SEQ-260305FOR-411	240430For_D24-7064_(1/2)_sequence.fastq.gz
SAMN56348766	SRR37487110	DNA-260120FOR-241	3	23017	TB	RML gran A	Lung	23017_TB_RMLgranA	TIS-240510FLY-189	BAC-260120FOR-241	DNA-260120FOR-241	D.SEQ-260305FOR-409	240430For_D24-7066_(1/2)_sequence.fastq.gz
SAMN56348767	SRR37487109	DNA-260120FOR-242	3	23017	TB	LLL	Lung	23017_TB_LLL	TIS-240510FLY-213	BAC-260120FOR-242	DNA-260120FOR-242	D.SEQ-260305FOR-408	240430For_D24-7067_(1/2)_sequence.fastq.gz
SAMN56348768	SRR37487108	DNA-260120FOR-243	3	23017	TB	LML	Lung	23017_TB_LML	TIS-240510FLY-212	BAC-260120FOR-243	DNA-260120FOR-243	D.SEQ-260305FOR-407	240430For_D24-7068_(1/2)_sequence.fastq.gz
SAMN56348769	SRR37487107	DNA-260120FOR-244	3	23017	TB	LUL	Lung	23017_TB_LUL	TIS-240510FLY-210	BAC-260120FOR-244	DNA-260120FOR-244	D.SEQ-260305FOR-406	240430For_D24-7069_(1/2)_sequence.fastq.gz
SAMN56348770	SRR37487106	DNA-260120FOR-245	3	23017	TB	RLL	Lung	23017_TB_RLL	TIS-240510FLY-190	BAC-260120FOR-245	DNA-260120FOR-245	D.SEQ-260305FOR-405	240430For_D24-7070_(1/2)_sequence.fastq.gz
SAMN56348771	SRR37487105	DNA-260120FOR-246	3	23017	TB	RUL	Lung	23017_TB_RUL	TIS-240510FLY-178	BAC-260120FOR-246	DNA-260120FOR-246	D.SEQ-260305FOR-404	240430For_D24-7071_(1/2)_sequence.fastq.gz
SAMN56348772	SRR37486976	DNA-260120FOR-247	3	23017	TB	LLL gran TB pneum	Lung	23017_TB_LLLgranTBpneum	TIS-240510FLY-217	BAC-260120FOR-247	DNA-260120FOR-247	D.SEQ-260305FOR-275	240430For_D24-7075_(1/2)_sequence.fastq.gz
SAMN56348773	SRR37486975	DNA-260120FOR-248	3	23017	TB	RUL cluster B	Lung	23017_TB_RULclusterB	TIS-240510FLY-187	BAC-260120FOR-248	DNA-260120FOR-248	D.SEQ-260305FOR-274	240430For_D24-7076_(1/2)_sequence.fastq.gz
SAMN56348774	SRR37486974	DNA-260120FOR-249	3	23017	TB	LLL cluster 17	Lung	23017_TB_LLLcluster17	TIS-240510FLY-218	BAC-260120FOR-249	DNA-260120FOR-249	D.SEQ-260305FOR-273	240430For_D24-7077_(1/2)_sequence.fastq.gz
SAMN56348775	SRR37486973	DNA-260120FOR-250	3	23017	TB	RMS LN gran	LN	23017_TB_RMSLNgran	TIS-240510FLY-173	BAC-260120FOR-250	DNA-260120FOR-250	D.SEQ-260305FOR-272	240430For_D24-7078_(1/2)_sequence.fastq.gz
SAMN56348776	SRR37486971	DNA-260120FOR-251	3	23017	TB	R paratrach LN gran	LN	23017_TB_RparatrachLNgran	TIS-240510FLY-171	BAC-260120FOR-251	DNA-260120FOR-251	D.SEQ-260305FOR-270	240430For_D24-7079_(1/2)_sequence.fastq.gz
SAMN56348777	SRR37486970	DNA-260120FOR-252	3	23017	TB	RLL gran 10	Lung	23017_TB_RLLgran10	TIS-240510FLY-196	BAC-260120FOR-252	DNA-260120FOR-252	D.SEQ-260305FOR-269	240430For_D24-7080_(1/2)_sequence.fastq.gz
SAMN56348778	SRR37486969	DNA-260120FOR-253	3	23017	TB	LLL gran 10	Lung	23017_TB_LLLgran10	TIS-240510FLY-216	BAC-260120FOR-253	DNA-260120FOR-253	D.SEQ-260305FOR-268	240430For_D24-7081_(1/2)_sequence.fastq.gz
SAMN56348779	SRR37486968	DNA-260120FOR-254	3	23017	TB	LLL sup gran 6/7/9 TB pneum	Lung	23017_TB_LLLsupgran6/7/9TBpneum	TIS-240510FLY-215	BAC-260120FOR-254	DNA-260120FOR-254	D.SEQ-260305FOR-267	240430For_D24-7082_(1/2)_sequence.fastq.gz
SAMN56348780	SRR37486967	DNA-260120FOR-255	3	23017	TB	LLL gran 2	Lung	23017_TB_LLLgran2	TIS-240510FLY-214	BAC-260120FOR-255	DNA-260120FOR-255	D.SEQ-260305FOR-266	240430For_D24-7083_(1/2)_sequence.fastq.gz
SAMN56348781	SRR37486966	DNA-260120FOR-256	3	23017	TB	ACC gran 1	Lung	23017_TB_ACCgran1	TIS-240510FLY-209	BAC-260120FOR-256	DNA-260120FOR-256	D.SEQ-260305FOR-265	240430For_D24-7084_(1/2)_sequence.fastq.gz
SAMN56348782	SRR37486965	DNA-260120FOR-257	3	23017	TB	LLL gran A	Lung	23017_TB_LLLgranA	TIS-240510FLY-219	BAC-260120FOR-257	DNA-260120FOR-257	D.SEQ-260305FOR-264	240430For_D24-7085_(1/2)_sequence.fastq.gz
SAMN56348783	SRR37486964	DNA-260120FOR-258	3	23017	TB	RLL gran 20	Lung	23017_TB_RLLgran20	TIS-240510FLY-205	BAC-260120FOR-258	DNA-260120FOR-258	D.SEQ-260305FOR-263	240430For_D24-7086_(1/2)_sequence.fastq.gz
SAMN56348784	SRR37486963	DNA-260120FOR-259	3	23017	TB	RLL gran 19	Lung	23017_TB_RLLgran19	TIS-240510FLY-204	BAC-260120FOR-259	DNA-260120FOR-259	D.SEQ-260305FOR-262	240430For_D24-7087_(1/2)_sequence.fastq.gz
SAMN56348785	SRR37486962	DNA-260120FOR-260	3	23017	TB	RLL gran 18	Lung	23017_TB_RLLgran18	TIS-240510FLY-203	BAC-260120FOR-260	DNA-260120FOR-260	D.SEQ-260305FOR-261	240430For_D24-7088_(1/2)_sequence.fastq.gz
SAMN56348786	SRR37486960	DNA-260120FOR-261	3	23017	TB	RLL gran 16	Lung	23017_TB_RLLgran16	TIS-240510FLY-201	BAC-260120FOR-261	DNA-260120FOR-261	D.SEQ-260305FOR-259	240430For_D24-7089_(1/2)_sequence.fastq.gz
SAMN56348787	SRR37486959	DNA-260120FOR-262	3	23017	TB	RLL gran 15	Lung	23017_TB_RLLgran15	TIS-240510FLY-200	BAC-260120FOR-262	DNA-260120FOR-262	D.SEQ-260305FOR-258	240430For_D24-7090_(1/2)_sequence.fastq.gz
SAMN56348788	SRR37486958	DNA-260120FOR-263	3	24018	ART	R Cran HLN 1 Gr	LN	24018_ART_RCranHLN1Gr	TIS-240510FLY-677	BAC-260120FOR-263	DNA-260120FOR-263	D.SEQ-260305FOR-257	240430For_D24-7100_(1/2)_sequence.fastq.gz
SAMN56348789	SRR37486957	DNA-260120FOR-264	3	24018	ART	Acc	Lung	24018_ART_Acc	TIS-240510FLY-710	BAC-260120FOR-264	DNA-260120FOR-264	D.SEQ-260305FOR-256	240430For_D24-7101_(1/2)_sequence.fastq.gz
SAMN56348790	SRR37486956	DNA-260120FOR-265	3	24018	ART	RLL	Lung	24018_ART_RLL	TIS-240510FLY-704	BAC-260120FOR-265	DNA-260120FOR-265	D.SEQ-260305FOR-255	240430For_D24-7103_(1/2)_sequence.fastq.gz
SAMN56348791	SRR37486955	DNA-260120FOR-266	3	24018	ART	RLL LN	LN	24018_ART_RLLLN	TIS-240510FLY-684	BAC-260120FOR-266	DNA-260120FOR-266	D.SEQ-260305FOR-254	240430For_D24-7104_(1/2)_sequence.fastq.gz
SAMN56348792	SRR37486954	DNA-260120FOR-267	3	24018	ART	RUL 3 Cluster	Lung	24018_ART_RUL3Cluster	TIS-240510FLY-693	BAC-260120FOR-267	DNA-260120FOR-267	D.SEQ-260305FOR-253	240430For_D24-7106_(1/2)_sequence.fastq.gz
SAMN56348793	SRR37486953	DNA-260120FOR-268	3	24018	ART	RUL 2	Lung	24018_ART_RUL2	TIS-240510FLY-692	BAC-260120FOR-268	DNA-260120FOR-268	D.SEQ-260305FOR-252	240430For_D24-7107_(1/2)_sequence.fastq.gz
SAMN56348794	SRR37486952	DNA-260120FOR-269	3	24018	ART	Liver gr 3	EP	24018_ART_Livergr3	TIS-240510FLY-714	BAC-260120FOR-269	DNA-260120FOR-269	D.SEQ-260305FOR-251	240430For_D24-7109_(1/2)_sequence.fastq.gz
SAMN56348795	SRR37486951	DNA-260120FOR-270	3	24018	ART	RUL / RML Thick	Lung	24018_ART_RUL/RMLThick	TIS-240510FLY-703	BAC-260120FOR-270	DNA-260120FOR-270	D.SEQ-260305FOR-250	240430For_D24-7110_(1/2)_sequence.fastq.gz
SAMN56348796	SRR37486949	DNA-260120FOR-271	3	24018	ART	RUL 8	Lung	24018_ART_RUL8	TIS-240510FLY-698	BAC-260120FOR-271	DNA-260120FOR-271	D.SEQ-260305FOR-248	240430For_D24-7111_(1/2)_sequence.fastq.gz
SAMN56348797	SRR37486948	DNA-260120FOR-272	3	24018	ART	RUL 10	Lung	24018_ART_RUL10	TIS-240510FLY-700	BAC-260120FOR-272	DNA-260120FOR-272	D.SEQ-260305FOR-247	240430For_D24-7113_(1/2)_sequence.fastq.gz
SAMN56348798	SRR37486947	DNA-260120FOR-273	3	24018	ART	RUL 11	Lung	24018_ART_RUL11	TIS-240510FLY-701	BAC-260120FOR-273	DNA-260120FOR-273	D.SEQ-260305FOR-246	240430For_D24-7114_(1/2)_sequence.fastq.gz
SAMN56348799	SRR37486946	DNA-260120FOR-274	3	24018	ART	R Cran HLN 2 gr	LN	24018_ART_RCranHLN2gr	TIS-240510FLY-678	BAC-260120FOR-274	DNA-260120FOR-274	D.SEQ-260305FOR-245	240430For_D24-7115_(1/2)_sequence.fastq.gz
SAMN56348800	SRR37486945	DNA-260120FOR-275	3	24018	ART	RUL 7	Lung	24018_ART_RUL7	TIS-240510FLY-697	BAC-260120FOR-275	DNA-260120FOR-275	D.SEQ-260305FOR-244	240430For_D24-7116_(1/2)_sequence.fastq.gz
SAMN56348801	SRR37486848	DNA-260120FOR-276	3	24018	ART	RUL 6	Lung	24018_ART_RUL6	TIS-240510FLY-696	BAC-260120FOR-276	DNA-260120FOR-276	D.SEQ-260305FOR-147	240430For_D24-7117_(1/2)_sequence.fastq.gz
SAMN56348802	SRR37486847	DNA-260120FOR-277	3	24018	ART	RUL 5	Lung	24018_ART_RUL5	TIS-240510FLY-695	BAC-260120FOR-277	DNA-260120FOR-277	D.SEQ-260305FOR-146	240430For_D24-7118_(1/2)_sequence.fastq.gz
SAMN56348803	SRR37486846	DNA-260120FOR-278	3	33919	ART	L Carin LN gr	LN	33919_ART_LCarinLNgr	TIS-240510FLY-800	BAC-260120FOR-278	DNA-260120FOR-278	D.SEQ-260305FOR-145	240430For_D24-7124_(1/2)_sequence.fastq.gz
SAMN56348804	SRR37486845	DNA-260120FOR-279	3	33919	ART	L Cran HLN2 gr	LN	33919_ART_LCranHLN2gr	TIS-240510FLY-803	BAC-260120FOR-279	DNA-260120FOR-279	D.SEQ-260305FOR-144	240430For_D24-7125_(1/2)_sequence.fastq.gz
SAMN56348805	SRR37486844	DNA-260120FOR-280	3	33919	ART	LLL grB	Lung	33919_ART_LLLgrB	TIS-240510FLY-840	BAC-260120FOR-280	DNA-260120FOR-280	D.SEQ-260305FOR-143	240430For_D24-7126_(1/2)_sequence.fastq.gz
SAMN56348806	SRR37486842	DNA-260120FOR-281	3	33919	ART	LLL gr 1/2/7	Lung	33919_ART_LLLgr1/2/7	TIS-240510FLY-816	BAC-260120FOR-281	DNA-260120FOR-281	D.SEQ-260305FOR-141	240430For_D24-7127_(1/2)_sequence.fastq.gz
SAMN56348807	SRR37486841	DNA-260120FOR-282	3	33919	ART	LLL gr16	Lung	33919_ART_LLLgr16	TIS-240510FLY-821	BAC-260120FOR-282	DNA-260120FOR-282	D.SEQ-260305FOR-140	240430For_D24-7130_(1/2)_sequence.fastq.gz
SAMN56348808	SRR37486840	DNA-260120FOR-283	3	33919	ART	LLL gr27	Lung	33919_ART_LLLgr27	TIS-240510FLY-828	BAC-260120FOR-283	DNA-260120FOR-283	D.SEQ-260305FOR-139	240430For_D24-7132_(1/2)_sequence.fastq.gz
SAMN56348809	SRR37486839	DNA-260120FOR-284	3	33919	ART	LLL gr28	Lung	33919_ART_LLLgr28	TIS-240510FLY-829	BAC-260120FOR-284	DNA-260120FOR-284	D.SEQ-260305FOR-138	240430For_D24-7133_(1/2)_sequence.fastq.gz
SAMN56348810	SRR37486838	DNA-260120FOR-285	3	33919	ART	LLL gr30	Lung	33919_ART_LLLgr30	TIS-240510FLY-831	BAC-260120FOR-285	DNA-260120FOR-285	D.SEQ-260305FOR-137	240430For_D24-7134_(1/2)_sequence.fastq.gz
SAMN56348811	SRR37486837	DNA-260120FOR-286	3	33919	ART	LLL gr33	Lung	33919_ART_LLLgr33	TIS-240510FLY-834	BAC-260120FOR-286	DNA-260120FOR-286	D.SEQ-260305FOR-136	240430For_D24-7135_(1/2)_sequence.fastq.gz
SAMN56348812	SRR37486836	DNA-260120FOR-287	3	33919	ART	LLL gr35	Lung	33919_ART_LLLgr35	TIS-240510FLY-836	BAC-260120FOR-287	DNA-260120FOR-287	D.SEQ-260305FOR-135	240430For_D24-7136_(1/2)_sequence.fastq.gz
SAMN56348813	SRR37486835	DNA-260120FOR-288	3	34319	ART	L Cran HLN2	LN	34319_ART_LCranHLN2	TIS-240510FLY-727	BAC-260120FOR-288	DNA-260120FOR-288	D.SEQ-260305FOR-134	240430For_D24-7137_(1/2)_sequence.fastq.gz
SAMN56348814	SRR37486834	DNA-260120FOR-289	3	34319	ART	ACC	Lung	34319_ART_ACC	TIS-240510FLY-894	BAC-260120FOR-289	DNA-260120FOR-289	D.SEQ-260305FOR-133	240430For_D24-7138_(1/2)_sequence.fastq.gz
SAMN56348815	SRR37486833	DNA-260120FOR-290	3	34319	ART	RLL gr1	Lung	34319_ART_RLLgr1	TIS-240510FLY-878	BAC-260120FOR-290	DNA-260120FOR-290	D.SEQ-260305FOR-132	240430For_D24-7139_(1/2)_sequence.fastq.gz
SAMN56348816	SRR37486831	DNA-260120FOR-291	3	34319	ART	Cent Carin LN gr	LN	34319_ART_CentCarinLNgr	TIS-240510FLY-852	BAC-260120FOR-291	DNA-260120FOR-291	D.SEQ-260305FOR-130	240430For_D24-7140_(1/2)_sequence.fastq.gz
SAMN56348817	SRR37486830	DNA-260120FOR-292	3	34319	ART	Liver gr1	EP	34319_ART_Livergr1	TIS-240510FLY-858	BAC-260120FOR-292	DNA-260120FOR-292	D.SEQ-260305FOR-129	240430For_D24-7141_(1/2)_sequence.fastq.gz
SAMN56348818	SRR37486829	DNA-260120FOR-293	3	34319	ART	RML	Lung	34319_ART_RML	TIS-240510FLY-873	BAC-260120FOR-293	DNA-260120FOR-293	D.SEQ-260305FOR-128	240430For_D24-7142_(1/2)_sequence.fastq.gz
SAMN56348819	SRR37486828	DNA-260120FOR-294	3	34319	ART	R Subclav LN	LN	34319_ART_RSubclavLN	TIS-240510FLY-847	BAC-260120FOR-294	DNA-260120FOR-294	D.SEQ-260305FOR-127	240430For_D24-7143_(1/2)_sequence.fastq.gz
SAMN56348820	SRR37486827	DNA-260120FOR-295	3	34319	ART	LUL gr2	Lung	34319_ART_LULgr2	TIS-240510FLY-864	BAC-260120FOR-295	DNA-260120FOR-295	D.SEQ-260305FOR-126	240430For_D24-7144_(1/2)_sequence.fastq.gz
SAMN56348821	SRR37486826	DNA-260120FOR-296	3	34319	ART	Liver gr3	EP	34319_ART_Livergr3	TIS-240510FLY-860	BAC-260120FOR-296	DNA-260120FOR-296	D.SEQ-260305FOR-125	240430For_D24-7145_(1/2)_sequence.fastq.gz
SAMN56348822	SRR37486825	DNA-260120FOR-297	3	34319	ART	R Cran HLN gran	LN	34319_ART_RCranHLNgran	TIS-240510FLY-853	BAC-260120FOR-297	DNA-260120FOR-297	D.SEQ-260305FOR-124	240430For_D24-7146_(1/2)_sequence.fastq.gz
SAMN56348823	SRR37486824	DNA-260120FOR-298	3	34319	ART	RMS Bronch LN gran	LN	34319_ART_RMSBronchLNgran	TIS-240510FLY-850	BAC-260120FOR-298	DNA-260120FOR-298	D.SEQ-260305FOR-123	240430For_D24-7147_(1/2)_sequence.fastq.gz
SAMN56348824	SRR37486823	DNA-260120FOR-299	3	34319	ART	RML gr 1,2,3	Lung	34319_ART_RMLgr1,2,3	TIS-240510FLY-874	BAC-260120FOR-299	DNA-260120FOR-299	D.SEQ-260305FOR-122	240430For_D24-7148_(1/2)_sequence.fastq.gz
SAMN56348825	SRR37486822	DNA-260120FOR-300	3	34319	ART	RML grA	Lung	34319_ART_RMLgrA	TIS-240510FLY-875	BAC-260120FOR-300	DNA-260120FOR-300	D.SEQ-260305FOR-121	240430For_D24-7149_(1/2)_sequence.fastq.gz
SAMN56348826	SRR37486819	DNA-260120FOR-301	3	34319	ART	LLL gr3	Lung	34319_ART_LLLgr3	TIS-240510FLY-867	BAC-260120FOR-301	DNA-260120FOR-301	D.SEQ-260305FOR-118	240430For_D24-7150_(1/2)_sequence.fastq.gz
SAMN56348827	SRR37486818	DNA-260120FOR-302	3	34319	ART	LML	Lung	34319_ART_LML	TIS-240510FLY-865	BAC-260120FOR-302	DNA-260120FOR-302	D.SEQ-260305FOR-117	240430For_D24-7151_(1/2)_sequence.fastq.gz
SAMN56348817	SRR37486830	DNA-260120FOR-292	3	34319	ART	Liver w/gr	EP	34319_ART_Liverw/gr	TIS-240510FLY-858	BAC-260120FOR-292	DNA-260120FOR-292	D.SEQ-260305FOR-129	240430For_D24-7141_(1/2)_sequence.fastq.gz
SAMN56348829	SRR37486765	DNA-260120FOR-304	3	34319	ART	RML grB	Lung	34319_ART_RMLgrB	TIS-240510FLY-876	BAC-260120FOR-304	DNA-260120FOR-304	D.SEQ-260305FOR-64	240430For_D24-7153_(1/2)_sequence.fastq.gz
SAMN56348830	SRR37486764	DNA-260120FOR-305	3	34319	ART	RLL gr10	Lung	34319_ART_RLLgr10	TIS-240510FLY-882	BAC-260120FOR-305	DNA-260120FOR-305	D.SEQ-260305FOR-63	240430For_D24-7155_(1/2)_sequence.fastq.gz
SAMN56348831	SRR37486763	DNA-260120FOR-306	3	34319	ART	RLL gr11	Lung	34319_ART_RLLgr11	TIS-240510FLY-883	BAC-260120FOR-306	DNA-260120FOR-306	D.SEQ-260305FOR-62	240430For_D24-7156_(1/2)_sequence.fastq.gz
SAMN56348832	SRR37486762	DNA-260120FOR-307	3	34319	ART	RLL gr2-6	Lung	34319_ART_RLLgr2-6	TIS-240510FLY-879	BAC-260120FOR-307	DNA-260120FOR-307	D.SEQ-260305FOR-61	240430For_D24-7157_(1/2)_sequence.fastq.gz
SAMN56348833	SRR37486761	DNA-260120FOR-308	3	34319	ART	RLL gr7	Lung	34319_ART_RLLgr7	TIS-240510FLY-880	BAC-260120FOR-308	DNA-260120FOR-308	D.SEQ-260305FOR-60	240430For_D24-7158_(1/2)_sequence.fastq.gz
SAMN56348834	SRR37486760	DNA-260120FOR-309	3	34319	ART	RLL gr8/9	Lung	34319_ART_RLLgr8/9	TIS-240510FLY-881	BAC-260120FOR-309	DNA-260120FOR-309	D.SEQ-260305FOR-59	240430For_D24-7159_(1/2)_sequence.fastq.gz
SAMN56348835	SRR37486759	DNA-260120FOR-310	3	34319	ART	RLL gr12	Lung	34319_ART_RLLgr12	TIS-240510FLY-884	BAC-260120FOR-310	DNA-260120FOR-310	D.SEQ-260305FOR-58	240430For_D24-7160_(1/2)_sequence.fastq.gz
SAMN56348836	SRR37486757	DNA-260120FOR-311	3	34319	ART	RLL gr14	Lung	34319_ART_RLLgr14	TIS-240510FLY-886	BAC-260120FOR-311	DNA-260120FOR-311	D.SEQ-260305FOR-56	240430For_D24-7162_(1/2)_sequence.fastq.gz
SAMN56348837	SRR37486756	DNA-260120FOR-312	3	34319	ART	RLL grC	Lung	34319_ART_RLLgrC	TIS-240510FLY-890	BAC-260120FOR-312	DNA-260120FOR-312	D.SEQ-260305FOR-55	240430For_D24-7163_(1/2)_sequence.fastq.gz
SAMN56348838	SRR37486755	DNA-260120FOR-313	3	34319	ART	RLL grD	Lung	34319_ART_RLLgrD	TIS-240510FLY-891	BAC-260120FOR-313	DNA-260120FOR-313	D.SEQ-260305FOR-54	240430For_D24-7164_(1/2)_sequence.fastq.gz
SAMN56348839	SRR37486754	DNA-260120FOR-314	4	22117	SIV	LMS LN	LN	22117_SIV_LMSLN	TIS-240510FLY-1041	BAC-260120FOR-314	DNA-260120FOR-314	D.SEQ-260305FOR-53	240628For_D24-194060_(1/2)_sequence.fastq.gz
SAMN56348840	SRR37486753	DNA-260120FOR-315	4	22117	SIV	R carin LN gr	LN	22117_SIV_RcarinLNgr	TIS-240510FLY-1039	BAC-260120FOR-315	DNA-260120FOR-315	D.SEQ-260305FOR-52	240628For_D24-194061_(1/2)_sequence.fastq.gz
SAMN56348841	SRR37486752	DNA-260120FOR-316	4	22117	SIV	Acc gr B	Lung	22117_SIV_AccgrB	TIS-240510FLY-1054	BAC-260120FOR-316	DNA-260120FOR-316	D.SEQ-260305FOR-51	240628For_D24-194062_(1/2)_sequence.fastq.gz
SAMN56348842	SRR37486751	DNA-260120FOR-317	4	22117	SIV	Acc gr A	Lung	22117_SIV_AccgrA	TIS-240510FLY-1053	BAC-260120FOR-317	DNA-260120FOR-317	D.SEQ-260305FOR-50	240628For_D24-194063_(1/2)_sequence.fastq.gz
SAMN56348843	SRR37486750	DNA-260120FOR-318	4	22117	SIV	RT4 paracostal abs	EP	22117_SIV_RT4paracostalabs	TIS-240510FLY-1050	BAC-260120FOR-318	DNA-260120FOR-318	D.SEQ-260305FOR-49	240628For_D24-194064_(1/2)_sequence.fastq.gz
SAMN56348844	SRR37486749	DNA-260120FOR-319	4	22117	SIV	RT3 paracostal abs	EP	22117_SIV_RT3paracostalabs	TIS-240510FLY-1049	BAC-260120FOR-319	DNA-260120FOR-319	D.SEQ-260305FOR-48	240628For_D24-194065_(1/2)_sequence.fastq.gz
SAMN56348845	SRR37486748	DNA-260120FOR-320	4	22117	SIV	R post paracostal abs	EP	22117_SIV_Rpostparacostalabs	TIS-240510FLY-1048	BAC-260120FOR-320	DNA-260120FOR-320	D.SEQ-260305FOR-47	240628For_D24-194066_(1/2)_sequence.fastq.gz
SAMN56348846	SRR37486746	DNA-260120FOR-321	4	22117	SIV	Diaphragm gr 2	EP	22117_SIV_Diaphragmgr2	TIS-240510FLY-1047	BAC-260120FOR-321	DNA-260120FOR-321	D.SEQ-260305FOR-45	240628For_D24-194067_(1/2)_sequence.fastq.gz
SAMN56348847	SRR37486745	DNA-260120FOR-322	4	22117	SIV	Diaphragm gr 1	EP	22117_SIV_Diaphragmgr1	TIS-240510FLY-1046	BAC-260120FOR-322	DNA-260120FOR-322	D.SEQ-260305FOR-44	240628For_D24-194068_(1/2)_sequence.fastq.gz
SAMN56348848	SRR37486744	DNA-260120FOR-323	4	22117	SIV	RLL 8/9/10/11 TB pneum	Lung	22117_SIV_RLL8/9/10/11TBpneum	TIS-240510FLY-1069	BAC-260120FOR-323	DNA-260120FOR-323	D.SEQ-260305FOR-43	240628For_D24-194069_(1/2)_sequence.fastq.gz
SAMN56348849	SRR37486743	DNA-260120FOR-324	4	22117	SIV	RLL 7 TB pneum	Lung	22117_SIV_RLL7TBpneum	TIS-240510FLY-1068	BAC-260120FOR-324	DNA-260120FOR-324	D.SEQ-260305FOR-42	240628For_D24-194070_(1/2)_sequence.fastq.gz
SAMN56348850	SRR37486742	DNA-260120FOR-325	4	22117	SIV	RLL 6 TB pneum	Lung	22117_SIV_RLL6TBpneum	TIS-240510FLY-1067	BAC-260120FOR-325	DNA-260120FOR-325	D.SEQ-260305FOR-41	240628For_D24-194071_(1/2)_sequence.fastq.gz
SAMN56348851	SRR37486741	DNA-260120FOR-326	4	22117	SIV	RLL 4 TB pneum	Lung	22117_SIV_RLL4TBpneum	TIS-240510FLY-1066	BAC-260120FOR-326	DNA-260120FOR-326	D.SEQ-260305FOR-40	240628For_D24-194072_(1/2)_sequence.fastq.gz
SAMN56348852	SRR37486740	DNA-260120FOR-327	4	22117	SIV	RLL 2/3 TB pneum	Lung	22117_SIV_RLL2/3TBpneum	TIS-240510FLY-1065	BAC-260120FOR-327	DNA-260120FOR-327	D.SEQ-260305FOR-39	240628For_D24-194073_(1/2)_sequence.fastq.gz
SAMN56348853	SRR37486739	DNA-260120FOR-328	4	22117	SIV	R subclav LN gr	LN	22117_SIV_RsubclavLNgr	TIS-240510FLY-1034	BAC-260120FOR-328	DNA-260120FOR-328	D.SEQ-260305FOR-38	240628For_D24-194074_(1/2)_sequence.fastq.gz
SAMN56348854	SRR37486738	DNA-260120FOR-329	4	22117	SIV	Acc gr C	Lung	22117_SIV_AccgrC	TIS-240510FLY-1055	BAC-260120FOR-329	DNA-260120FOR-329	D.SEQ-260305FOR-37	240628For_D24-194075_(1/2)_sequence.fastq.gz
SAMN56348855	SRR37486737	DNA-260120FOR-330	4	22117	SIV	Acc gr 1	Lung	22117_SIV_Accgr1	TIS-240510FLY-1052	BAC-260120FOR-330	DNA-260120FOR-330	D.SEQ-260305FOR-36	240628For_D24-194076_(1/2)_sequence.fastq.gz
SAMN56348856	SRR37486735	DNA-260120FOR-331	4	22117	SIV	LLL gr 2	Lung	22117_SIV_LLLgr2	TIS-240510FLY-1060	BAC-260120FOR-331	DNA-260120FOR-331	D.SEQ-260305FOR-34	240628For_D24-194077_(1/2)_sequence.fastq.gz
SAMN56348857	SRR37486734	DNA-260120FOR-332	4	22117	SIV	LLL gr 1	Lung	22117_SIV_LLLgr1	TIS-240510FLY-1059	BAC-260120FOR-332	DNA-260120FOR-332	D.SEQ-260305FOR-33	240628For_D24-194078_(1/2)_sequence.fastq.gz
SAMN56348858	SRR37487104	DNA-260120FOR-333	4	22117	SIV	RLL gr B	Lung	22117_SIV_RLLgrB	TIS-240510FLY-1071	BAC-260120FOR-333	DNA-260120FOR-333	D.SEQ-260305FOR-403	240628For_D24-194079_(1/2)_sequence.fastq.gz
SAMN56348859	SRR37487103	DNA-260120FOR-334	4	22117	SIV	RLL gr A	Lung	22117_SIV_RLLgrA	TIS-240510FLY-1070	BAC-260120FOR-334	DNA-260120FOR-334	D.SEQ-260305FOR-402	240628For_D24-194080_(1/2)_sequence.fastq.gz
SAMN56348860	SRR37487102	DNA-260120FOR-335	4	22117	SIV	RLL gr 1	Lung	22117_SIV_RLLgr1	TIS-240510FLY-1064	BAC-260120FOR-335	DNA-260120FOR-335	D.SEQ-260305FOR-401	240628For_D24-194081_(1/2)_sequence.fastq.gz
SAMN56348861	SRR37487101	DNA-260120FOR-336	4	22117	SIV	Pretrach LN	LN	22117_SIV_PretrachLN	TIS-240510FLY-1042	BAC-260120FOR-336	DNA-260120FOR-336	D.SEQ-260305FOR-400	240628For_D24-194082_(1/2)_sequence.fastq.gz
SAMN56348862	SRR37487100	DNA-260120FOR-337	4	22117	SIV	Acc	Lung	22117_SIV_Acc	TIS-240510FLY-1051	BAC-260120FOR-337	DNA-260120FOR-337	D.SEQ-260305FOR-399	240628For_D24-194083_(1/2)_sequence.fastq.gz
SAMN56348863	SRR37487099	DNA-260120FOR-338	4	22117	SIV	RLL	Lung	22117_SIV_RLL	TIS-240510FLY-1063	BAC-260120FOR-338	DNA-260120FOR-338	D.SEQ-260305FOR-398	240628For_D24-194084_(1/2)_sequence.fastq.gz
SAMN56348864	SRR37487098	DNA-260120FOR-339	4	22117	SIV	RML	Lung	22117_SIV_RML	TIS-240510FLY-1062	BAC-260120FOR-339	DNA-260120FOR-339	D.SEQ-260305FOR-397	240628For_D24-194085_(1/2)_sequence.fastq.gz
SAMN56348865	SRR37487097	DNA-260120FOR-340	4	22117	SIV	RUL	Lung	22117_SIV_RUL	TIS-240510FLY-1061	BAC-260120FOR-340	DNA-260120FOR-340	D.SEQ-260305FOR-396	240628For_D24-194086_(1/2)_sequence.fastq.gz
SAMN56348866	SRR37487095	DNA-260120FOR-341	4	22218	ART	ACC gran 6	Lung	22218_ART_ACCgran6	TIS-240510FLY-511	BAC-260120FOR-341	DNA-260120FOR-341	D.SEQ-260305FOR-394	240628For_D24-194253_(1/2)_sequence.fastq.gz
SAMN56348867	SRR37487094	DNA-260120FOR-342	4	22218	ART	ACC gran 9	Lung	22218_ART_ACCgran9	TIS-240510FLY-514	BAC-260120FOR-342	DNA-260120FOR-342	D.SEQ-260305FOR-393	240628For_D24-194254_(1/2)_sequence.fastq.gz
SAMN56348868	SRR37487093	DNA-260120FOR-343	4	22218	ART	ACC gran 10	Lung	22218_ART_ACCgran10	TIS-240510FLY-515	BAC-260120FOR-343	DNA-260120FOR-343	D.SEQ-260305FOR-392	240628For_D24-194255_(1/2)_sequence.fastq.gz
SAMN56348869	SRR37487092	DNA-260120FOR-344	4	22218	ART	ACC gran 13	Lung	22218_ART_ACCgran13	TIS-240510FLY-518	BAC-260120FOR-344	DNA-260120FOR-344	D.SEQ-260305FOR-391	240628For_D24-194257_(1/2)_sequence.fastq.gz
SAMN56348870	SRR37487091	DNA-260120FOR-345	4	22218	ART	ACC gran B	Lung	22218_ART_ACCgranB	TIS-240510FLY-520	BAC-260120FOR-345	DNA-260120FOR-345	D.SEQ-260305FOR-390	240628For_D24-194259_(1/2)_sequence.fastq.gz
SAMN56348871	SRR37487090	DNA-260120FOR-346	4	22218	ART	ACC gran A	Lung	22218_ART_ACCgranA	TIS-240510FLY-519	BAC-260120FOR-346	DNA-260120FOR-346	D.SEQ-260305FOR-389	240628For_D24-194260_(1/2)_sequence.fastq.gz
SAMN56348583	SRR37486908	DNA-260120FOR-58	4	22218	ART	RLL 4 cluster	Lung	22218_ART_RLL4cluster	TIS-240510FLY-608	BAC-260120FOR-58	DNA-260120FOR-58	D.SEQ-260305FOR-207	220803Sha_D22-221141_(1/2)_sequence.fastq.gz
SAMN56348873	SRR37487088	DNA-260120FOR-348	4	22218	ART	RLL gran 3	Lung	22218_ART_RLLgran3	TIS-240510FLY-504	BAC-260120FOR-348	DNA-260120FOR-348	D.SEQ-260305FOR-387	240628For_D24-194262_(1/2)_sequence.fastq.gz
SAMN56348874	SRR37487087	DNA-260120FOR-349	4	22218	ART	RLL gran 2	Lung	22218_ART_RLLgran2	TIS-240510FLY-503	BAC-260120FOR-349	DNA-260120FOR-349	D.SEQ-260305FOR-386	240628For_D24-194263_(1/2)_sequence.fastq.gz
SAMN56348875	SRR37487086	DNA-260120FOR-350	4	22218	ART	RLL gran 1	Lung	22218_ART_RLLgran1	TIS-240510FLY-502	BAC-260120FOR-350	DNA-260120FOR-350	D.SEQ-260305FOR-385	240628For_D24-194264_(1/2)_sequence.fastq.gz
SAMN56348876	SRR37487084	DNA-260120FOR-351	4	22218	ART	Paraesoph LN 1	LN	22218_ART_ParaesophLN1	TIS-240510FLY-485	BAC-260120FOR-351	DNA-260120FOR-351	D.SEQ-260305FOR-383	240628For_D24-194268_(1/2)_sequence.fastq.gz
SAMN56348877	SRR37487083	DNA-260120FOR-352	4	22218	ART	Liver gran 1	EP	22218_ART_Livergran1	TIS-240510FLY-492	BAC-260120FOR-352	DNA-260120FOR-352	D.SEQ-260305FOR-382	240628For_D24-194270_(1/2)_sequence.fastq.gz
SAMN56348878	SRR37487082	DNA-260120FOR-353	4	22218	ART	Cent carin LN gran	LN	22218_ART_CentcarinLNgran	TIS-240510FLY-982	BAC-260120FOR-353	DNA-260120FOR-353	D.SEQ-260305FOR-381	240628For_D24-194272_(1/2)_sequence.fastq.gz
SAMN56348879	SRR37487081	DNA-260120FOR-354	4	22218	ART	Paraesoph LN 2 gran	LN	22218_ART_ParaesophLN2gran	TIS-240510FLY-486	BAC-260120FOR-354	DNA-260120FOR-354	D.SEQ-260305FOR-380	240628For_D24-194273_(1/2)_sequence.fastq.gz
SAMN56348880	SRR37487080	DNA-260120FOR-355	4	22218	ART	RT6 paracostal absc	EP	22218_ART_RT6paracostalabsc	TIS-240510FLY-490	BAC-260120FOR-355	DNA-260120FOR-355	D.SEQ-260305FOR-379	240628For_D24-194274_(1/2)_sequence.fastq.gz
SAMN56348881	SRR37487079	DNA-260120FOR-356	4	22218	ART	Cent carin LN 2 gran	LN	22218_ART_CentcarinLN2gran	TIS-240510FLY-982	BAC-260120FOR-356	DNA-260120FOR-356	D.SEQ-260305FOR-378	240628For_D24-194275_(1/2)_sequence.fastq.gz
SAMN56348882	SRR37487078	DNA-260120FOR-357	4	22317	SIV	LML Gr A	Lung	22317_SIV_LMLGrA	TIS-240510FLY-1176	BAC-260120FOR-357	DNA-260120FOR-357	D.SEQ-260305FOR-377	240628For_D24-194087_(1/2)_sequence.fastq.gz
SAMN56348883	SRR37487077	DNA-260120FOR-358	4	22317	SIV	RUL Cluster 3	Lung	22317_SIV_RULCluster3	TIS-240510FLY-1198	BAC-260120FOR-358	DNA-260120FOR-358	D.SEQ-260305FOR-376	240628For_D24-194088_(1/2)_sequence.fastq.gz
SAMN56348884	SRR37487076	DNA-260120FOR-359	4	22317	SIV	RUL gr 2	Lung	22317_SIV_RULgr2	TIS-240510FLY-1197	BAC-260120FOR-359	DNA-260120FOR-359	D.SEQ-260305FOR-375	240628For_D24-194089_(1/2)_sequence.fastq.gz
SAMN56348885	SRR37487075	DNA-260120FOR-360	4	22317	SIV	RUL 1 TB pneum	Lung	22317_SIV_RUL1TBpneum	TIS-240510FLY-1196	BAC-260120FOR-360	DNA-260120FOR-360	D.SEQ-260305FOR-374	240628For_D24-194090_(1/2)_sequence.fastq.gz
SAMN56348886	SRR37487073	DNA-260120FOR-361	4	22317	SIV	RLL 15 TB pneum	Lung	22317_SIV_RLL15TBpneum	TIS-240510FLY-1212	BAC-260120FOR-361	DNA-260120FOR-361	D.SEQ-260305FOR-372	240628For_D24-194091_(1/2)_sequence.fastq.gz
SAMN56348887	SRR37486944	DNA-260120FOR-362	4	22317	SIV	RLL 14 TN pneum	Lung	22317_SIV_RLL14TNpneum	TIS-240510FLY-1211	BAC-260120FOR-362	DNA-260120FOR-362	D.SEQ-260305FOR-243	240628For_D24-194092_(1/2)_sequence.fastq.gz
SAMN56348888	SRR37486943	DNA-260120FOR-363	4	22317	SIV	RLL 12 TB pneum	Lung	22317_SIV_RLL12TBpneum	TIS-240510FLY-1210	BAC-260120FOR-363	DNA-260120FOR-363	D.SEQ-260305FOR-242	240628For_D24-194093_(1/2)_sequence.fastq.gz
SAMN56348889	SRR37486942	DNA-260120FOR-364	4	22317	SIV	RLL 8 TB pneum	Lung	22317_SIV_RLL8TBpneum	TIS-240510FLY-1209	BAC-260120FOR-364	DNA-260120FOR-364	D.SEQ-260305FOR-241	240628For_D24-194094_(1/2)_sequence.fastq.gz
SAMN56348890	SRR37486941	DNA-260120FOR-365	4	22317	SIV	LUL gr 1	Lung	22317_SIV_LULgr1	TIS-240510FLY-1172	BAC-260120FOR-365	DNA-260120FOR-365	D.SEQ-260305FOR-240	240628For_D24-194096_(1/2)_sequence.fastq.gz
SAMN56348891	SRR37486940	DNA-260120FOR-366	4	22317	SIV	rml gr 4	Lung	22317_SIV_rmlgr4	TIS-240510FLY-1202	BAC-260120FOR-366	DNA-260120FOR-366	D.SEQ-260305FOR-239	240628For_D24-194100_(1/2)_sequence.fastq.gz
SAMN56348892	SRR37486939	DNA-260120FOR-367	4	22317	SIV	LLL	Lung	22317_SIV_LLL	TIS-240510FLY-1177	BAC-260120FOR-367	DNA-260120FOR-367	D.SEQ-260305FOR-238	240628For_D24-194102_(1/2)_sequence.fastq.gz
SAMN56348862	SRR37487100	DNA-260120FOR-337	4	22317	SIV	ACC	Lung	22317_SIV_ACC	TIS-240510FLY-1051	BAC-260120FOR-337	DNA-260120FOR-337	D.SEQ-260305FOR-399	240628For_D24-194083_(1/2)_sequence.fastq.gz
SAMN56348894	SRR37486937	DNA-260120FOR-369	4	22317	SIV	LLL gr 8	Lung	22317_SIV_LLLgr8	TIS-240510FLY-1183	BAC-260120FOR-369	DNA-260120FOR-369	D.SEQ-260305FOR-236	240628For_D24-194104_(1/2)_sequence.fastq.gz
SAMN56348895	SRR37486936	DNA-260120FOR-370	4	22317	SIV	LLL gr 7	Lung	22317_SIV_LLLgr7	TIS-240510FLY-1182	BAC-260120FOR-370	DNA-260120FOR-370	D.SEQ-260305FOR-235	240628For_D24-194105_(1/2)_sequence.fastq.gz
SAMN56348896	SRR37486934	DNA-260120FOR-371	4	22317	SIV	L.cran HLN 2 gr	LN	22317_SIV_L.cranHLN2gr	TIS-240510FLY-1151	BAC-260120FOR-371	DNA-260120FOR-371	D.SEQ-260305FOR-233	240628For_D24-194107_(1/2)_sequence.fastq.gz
SAMN56348897	SRR37486933	DNA-260120FOR-372	4	22317	SIV	L carin LN	LN	22317_SIV_LcarinLN	TIS-240510FLY-1153	BAC-260120FOR-372	DNA-260120FOR-372	D.SEQ-260305FOR-232	240628For_D24-194108_(1/2)_sequence.fastq.gz
SAMN56348898	SRR37486932	DNA-260120FOR-373	4	22317	SIV	RML gr A	Lung	22317_SIV_RMLgrA	TIS-240510FLY-1203	BAC-260120FOR-373	DNA-260120FOR-373	D.SEQ-260305FOR-231	240628For_D24-194109_(1/2)_sequence.fastq.gz
SAMN56348899	SRR37486931	DNA-260120FOR-374	4	22317	SIV	R carin LN gr	LN	22317_SIV_RcarinLNgr	TIS-240510FLY-1152	BAC-260120FOR-374	DNA-260120FOR-374	D.SEQ-260305FOR-230	240628For_D24-194111_(1/2)_sequence.fastq.gz
SAMN56348900	SRR37486930	DNA-260120FOR-375	4	22317	SIV	LLL gr B	Lung	22317_SIV_LLLgrB	TIS-240510FLY-1185	BAC-260120FOR-375	DNA-260120FOR-375	D.SEQ-260305FOR-229	240628For_D24-194112_(1/2)_sequence.fastq.gz
SAMN56348901	SRR37486929	DNA-260120FOR-376	4	22317	SIV	LLL gr C	Lung	22317_SIV_LLLgrC	TIS-240510FLY-1186	BAC-260120FOR-376	DNA-260120FOR-376	D.SEQ-260305FOR-228	240628For_D24-194113_(1/2)_sequence.fastq.gz
SAMN56348902	SRR37486928	DNA-260120FOR-377	4	22317	SIV	LLL gr D	Lung	22317_SIV_LLLgrD	TIS-240510FLY-1187	BAC-260120FOR-377	DNA-260120FOR-377	D.SEQ-260305FOR-227	240628For_D24-194114_(1/2)_sequence.fastq.gz
SAMN56348903	SRR37486927	DNA-260120FOR-378	4	22317	SIV	RUL	Lung	22317_SIV_RUL	TIS-240510FLY-1195	BAC-260120FOR-378	DNA-260120FOR-378	D.SEQ-260305FOR-226	240628For_D24-194116_(1/2)_sequence.fastq.gz
SAMN56348904	SRR37486926	DNA-260120FOR-379	4	22317	SIV	RML	Lung	22317_SIV_RML	TIS-240510FLY-1199	BAC-260120FOR-379	DNA-260120FOR-379	D.SEQ-260305FOR-225	240628For_D24-194117_(1/2)_sequence.fastq.gz
SAMN56348905	SRR37486925	DNA-260120FOR-380	4	22317	SIV	ACC gr C	Lung	22317_SIV_ACCgrC	TIS-240510FLY-1055	BAC-260120FOR-380	DNA-260120FOR-380	D.SEQ-260305FOR-224	240628For_D24-194119_(1/2)_sequence.fastq.gz
SAMN56348906	SRR37486923	DNA-260120FOR-381	4	22317	SIV	ACC gr A	Lung	22317_SIV_ACCgrA	TIS-240510FLY-1053	BAC-260120FOR-381	DNA-260120FOR-381	D.SEQ-260305FOR-222	240628For_D24-194121_(1/2)_sequence.fastq.gz
SAMN56348907	SRR37486922	DNA-260120FOR-382	4	22317	SIV	LLL 6 area gr 10-1	Lung	22317_SIV_LLL6areagr10-1	TIS-240510FLY-1181	BAC-260120FOR-382	DNA-260120FOR-382	D.SEQ-260305FOR-221	240628For_D24-194123_(1/2)_sequence.fastq.gz
SAMN56348908	SRR37486921	DNA-260120FOR-383	4	22317	SIV	LLL gr 3	Lung	22317_SIV_LLLgr3	TIS-240510FLY-1179	BAC-260120FOR-383	DNA-260120FOR-383	D.SEQ-260305FOR-220	240628For_D24-194125_(1/2)_sequence.fastq.gz
SAMN56348909	SRR37486920	DNA-260120FOR-384	4	22317	SIV	Liver gr 1	EP	22317_SIV_Livergr1	TIS-240510FLY-1164	BAC-260120FOR-384	DNA-260120FOR-384	D.SEQ-260305FOR-219	240628For_D24-194128_(1/2)_sequence.fastq.gz
SAMN56348910	SRR37486919	DNA-260120FOR-385	4	22317	SIV	R paratrach Ln gr	LN	22317_SIV_RparatrachLngr	TIS-240510FLY-1155	BAC-260120FOR-385	DNA-260120FOR-385	D.SEQ-260305FOR-218	240628For_D24-194132_(1/2)_sequence.fastq.gz
SAMN56348911	SRR37486918	DNA-260120FOR-386	4	22317	SIV	RLL gr 5 cluster	Lung	22317_SIV_RLLgr5cluster	TIS-240510FLY-1207	BAC-260120FOR-386	DNA-260120FOR-386	D.SEQ-260305FOR-217	240628For_D24-194134_(1/2)_sequence.fastq.gz
SAMN56348912	SRR37486917	DNA-260120FOR-387	4	22317	SIV	RLL gr 2 new	Lung	22317_SIV_RLLgr2new	TIS-240510FLY-1206	BAC-260120FOR-387	DNA-260120FOR-387	D.SEQ-260305FOR-216	240628For_D24-194135_(1/2)_sequence.fastq.gz
SAMN56348913	SRR37486916	DNA-260120FOR-388	4	22317	SIV	RLL 1 cluster 10-1	Lung	22317_SIV_RLL1cluster10-1	TIS-240510FLY-1205	BAC-260120FOR-388	DNA-260120FOR-388	D.SEQ-260305FOR-215	240628For_D24-194136_(1/2)_sequence.fastq.gz
SAMN56348914	SRR37486915	DNA-260120FOR-389	4	22317	SIV	peri pancreatiuc ln	LN	22317_SIV_peripancreatiucln	TIS-240510FLY-1159	BAC-260120FOR-389	DNA-260120FOR-389	D.SEQ-260305FOR-214	240628For_D24-194137_(1/2)_sequence.fastq.gz
SAMN56348915	SRR37486914	DNA-260120FOR-390	4	22317	SIV	ACC LN	Lung	22317_SIV_ACCLN	TIS-240510FLY-1161	BAC-260120FOR-390	DNA-260120FOR-390	D.SEQ-260305FOR-213	240628For_D24-194138_(1/2)_sequence.fastq.gz
SAMN56348916	SRR37486816	DNA-260120FOR-391	4	22317	SIV	T8-T9 paravert ln	LN	22317_SIV_T8-T9paravertln	TIS-240510FLY-1158	BAC-260120FOR-391	DNA-260120FOR-391	D.SEQ-260305FOR-115	240628For_D24-194139_(1/2)_sequence.fastq.gz
SAMN56348899	SRR37486931	DNA-260120FOR-374	4	22317	SIV	R carin LN gran	LN	22317_SIV_RcarinLNgran	TIS-240510FLY-1152	BAC-260120FOR-374	DNA-260120FOR-374	D.SEQ-260305FOR-230	240628For_D24-194111_(1/2)_sequence.fastq.gz
SAMN56348917	SRR37486815	DNA-260120FOR-392	4	22817	TB	RLL gr 2	Lung	22817_TB_RLLgr2	TIS-240510FLY-104	BAC-260120FOR-392	DNA-260120FOR-392	D.SEQ-260305FOR-114	240628For_D24-194143_(1/2)_sequence.fastq.gz
SAMN56348918	SRR37486814	DNA-260120FOR-393	4	22817	TB	RLL 20/21 cluster	Lung	22817_TB_RLL20/21cluster	TIS-240510FLY-121	BAC-260120FOR-393	DNA-260120FOR-393	D.SEQ-260305FOR-113	240628For_D24-194145_(1/2)_sequence.fastq.gz
SAMN56348919	SRR37486813	DNA-260120FOR-394	4	22817	TB	RLL gr 4	Lung	22817_TB_RLLgr4	TIS-240510FLY-106	BAC-260120FOR-394	DNA-260120FOR-394	D.SEQ-260305FOR-112	240628For_D24-194146_(1/2)_sequence.fastq.gz
SAMN56348920	SRR37486812	DNA-260120FOR-395	4	22817	TB	RLL gr 9	Lung	22817_TB_RLLgr9	TIS-240510FLY-111	BAC-260120FOR-395	DNA-260120FOR-395	D.SEQ-260305FOR-111	240628For_D24-194148_(1/2)_sequence.fastq.gz
SAMN56348921	SRR37486811	DNA-260120FOR-396	4	22817	TB	RLL gr 5	Lung	22817_TB_RLLgr5	TIS-240510FLY-107	BAC-260120FOR-396	DNA-260120FOR-396	D.SEQ-260305FOR-110	240628For_D24-194152_(1/2)_sequence.fastq.gz
SAMN56348922	SRR37486810	DNA-260120FOR-397	4	22817	TB	RLL gr 19	Lung	22817_TB_RLLgr19	TIS-240510FLY-103	BAC-260120FOR-397	DNA-260120FOR-397	D.SEQ-260305FOR-109	240628For_D24-194154_(1/2)_sequence.fastq.gz
SAMN56348923	SRR37486809	DNA-260120FOR-398	4	22817	TB	RLL gr 17	Lung	22817_TB_RLLgr17	TIS-240510FLY-117	BAC-260120FOR-398	DNA-260120FOR-398	D.SEQ-260305FOR-108	240628For_D24-194155_(1/2)_sequence.fastq.gz
SAMN56348924	SRR37486808	DNA-260120FOR-399	4	22817	TB	RLL gr 3	Lung	22817_TB_RLLgr3	TIS-240510FLY-105	BAC-260120FOR-399	DNA-260120FOR-399	D.SEQ-260305FOR-107	240628For_D24-194156_(1/2)_sequence.fastq.gz
SAMN56348925	SRR37486807	DNA-260120FOR-400	4	22917	TB	LLL gran B	Lung	22917_TB_LLLgranB	TIS-240510FLY-151	BAC-260120FOR-400	DNA-260120FOR-400	D.SEQ-260305FOR-106	240628For_D24-194159_(1/2)_sequence.fastq.gz
SAMN56348926	SRR37486804	DNA-260120FOR-401	4	22917	TB	T8 gran	Lung	22917_TB_T8gran	TIS-240510FLY-145	BAC-260120FOR-401	DNA-260120FOR-401	D.SEQ-260305FOR-103	240628For_D24-194160_(1/2)_sequence.fastq.gz
SAMN56348927	SRR37486803	DNA-260120FOR-402	4	22917	TB	L paraesoph LN gran	LN	22917_TB_LparaesophLNgran	TIS-240510FLY-138	BAC-260120FOR-402	DNA-260120FOR-402	D.SEQ-260305FOR-102	240628For_D24-194161_(1/2)_sequence.fastq.gz
SAMN56348910	SRR37486919	DNA-260120FOR-385	4	22917	TB	R paratrach LN gran	LN	22917_TB_RparatrachLNgran	TIS-240510FLY-1155	BAC-260120FOR-385	DNA-260120FOR-385	D.SEQ-260305FOR-218	240628For_D24-194132_(1/2)_sequence.fastq.gz
SAMN56348929	SRR37486801	DNA-260120FOR-404	4	22917	TB	LLL TB pneum	Lung	22917_TB_LLLTBpneum	TIS-240510FLY-149	BAC-260120FOR-404	DNA-260120FOR-404	D.SEQ-260305FOR-100	240628For_D24-194163_(1/2)_sequence.fastq.gz
SAMN56348930	SRR37486800	DNA-260120FOR-405	4	22917	TB	LLL E cluster	Lung	22917_TB_LLLEcluster	TIS-240510FLY-1178	BAC-260120FOR-405	DNA-260120FOR-405	D.SEQ-260305FOR-99	240628For_D24-194164_(1/2)_sequence.fastq.gz
SAMN56348931	SRR37486799	DNA-260120FOR-406	4	22917	TB	R carin LN gran	LN	22917_TB_RcarinLNgran	TIS-240510FLY-1039	BAC-260120FOR-406	DNA-260120FOR-406	D.SEQ-260305FOR-98	240628For_D24-194165_(1/2)_sequence.fastq.gz
SAMN56348932	SRR37486798	DNA-260120FOR-407	4	22917	TB	snot	EP	22917_TB_snot	TIS-240510FLY-160	BAC-260120FOR-407	DNA-260120FOR-407	D.SEQ-260305FOR-97	240628For_D24-194166_(1/2)_sequence.fastq.gz
SAMN56348933	SRR37486797	DNA-260120FOR-408	4	22917	TB	LLL gran A	Lung	22917_TB_LLLgranA	TIS-240510FLY-150	BAC-260120FOR-408	DNA-260120FOR-408	D.SEQ-260305FOR-96	240628For_D24-194167_(1/2)_sequence.fastq.gz
SAMN56348934	SRR37486796	DNA-260120FOR-409	4	22917	TB	L cran HLN 1/2 gran	LN	22917_TB_LcranHLN1/2gran	TIS-240510FLY-135	BAC-260120FOR-409	DNA-260120FOR-409	D.SEQ-260305FOR-95	240628For_D24-194168_(1/2)_sequence.fastq.gz
SAMN56348935	SRR37486795	DNA-260120FOR-410	4	22917	TB	R paratrach LN 2 gran	LN	22917_TB_RparatrachLN2gran	TIS-240510FLY-984	BAC-260120FOR-410	DNA-260120FOR-410	D.SEQ-260305FOR-94	240628For_D24-194169_(1/2)_sequence.fastq.gz
SAMN56348936	SRR37486793	DNA-260120FOR-411	4	22917	TB	L carin LN gran	LN	22917_TB_LcarinLNgran	TIS-240510FLY-137	BAC-260120FOR-411	DNA-260120FOR-411	D.SEQ-260305FOR-92	240628For_D24-194170_(1/2)_sequence.fastq.gz
SAMN56348937	SRR37486792	DNA-260120FOR-412	4	22917	TB	LML pneum ant	Lung	22917_TB_LMLpneumant	TIS-240510FLY-146	BAC-260120FOR-412	DNA-260120FOR-412	D.SEQ-260305FOR-91	240628For_D24-194171_(1/2)_sequence.fastq.gz
SAMN56348938	SRR37486791	DNA-260120FOR-413	4	22917	TB	LUL pneum	Lung	22917_TB_LULpneum	TIS-240510FLY-148	BAC-260120FOR-413	DNA-260120FOR-413	D.SEQ-260305FOR-90	240628For_D24-194172_(1/2)_sequence.fastq.gz
SAMN56348939	SRR37486790	DNA-260120FOR-414	4	22917	TB	LLL gran C	Lung	22917_TB_LLLgranC	TIS-240510FLY-152	BAC-260120FOR-414	DNA-260120FOR-414	D.SEQ-260305FOR-89	240628For_D24-194173_(1/2)_sequence.fastq.gz
SAMN56348940	SRR37486789	DNA-260120FOR-415	4	22917	TB	RML	Lung	22917_TB_RML	TIS-240510FLY-157	BAC-260120FOR-415	DNA-260120FOR-415	D.SEQ-260305FOR-88	240628For_D24-194174_(1/2)_sequence.fastq.gz
SAMN56348941	SRR37486788	DNA-260120FOR-416	4	23518	ART	ACC	Lung	23518_ART_ACC	TIS-240510FLY-661	BAC-260120FOR-416	DNA-260120FOR-416	D.SEQ-260305FOR-87	240628For_D24-194177_(1/2)_sequence.fastq.gz
SAMN56348942	SRR37486787	DNA-260120FOR-417	4	23518	ART	LLL	Lung	23518_ART_LLL	TIS-240510FLY-657	BAC-260120FOR-417	DNA-260120FOR-417	D.SEQ-260305FOR-86	240628For_D24-194178_(1/2)_sequence.fastq.gz
SAMN56348943	SRR37486786	DNA-260120FOR-418	4	23518	ART	RLL gran 2	Lung	23518_ART_RLLgran2	TIS-240510FLY-654	BAC-260120FOR-418	DNA-260120FOR-418	D.SEQ-260305FOR-85	240628For_D24-194179_(1/2)_sequence.fastq.gz
SAMN56348944	SRR37486785	DNA-260120FOR-419	4	23518	ART	LLL gran 3	Lung	23518_ART_LLLgran3	TIS-240510FLY-660	BAC-260120FOR-419	DNA-260120FOR-419	D.SEQ-260305FOR-84	240628For_D24-194181_(1/2)_sequence.fastq.gz
SAMN56348945	SRR37486733	DNA-260120FOR-420	4	23518	ART	LLL gran 1	Lung	23518_ART_LLLgran1	TIS-240510FLY-658	BAC-260120FOR-420	DNA-260120FOR-420	D.SEQ-260305FOR-32	240628For_D24-194183_(1/2)_sequence.fastq.gz
SAMN56348946	SRR37486731	DNA-260120FOR-421	4	23518	ART	ACC gran 2	Lung	23518_ART_ACCgran2	TIS-240510FLY-662	BAC-260120FOR-421	DNA-260120FOR-421	D.SEQ-260305FOR-30	240628For_D24-194184_(1/2)_sequence.fastq.gz
SAMN56348947	SRR37486730	DNA-260120FOR-422	4	23518	ART	RUL	Lung	23518_ART_RUL	TIS-240510FLY-650	BAC-260120FOR-422	DNA-260120FOR-422	D.SEQ-260305FOR-29	240628For_D24-194185_(1/2)_sequence.fastq.gz
SAMN56348948	SRR37486729	DNA-260120FOR-423	4	23518	ART	ACC gran 8	Lung	23518_ART_ACCgran8	TIS-240510FLY-670	BAC-260120FOR-423	DNA-260120FOR-423	D.SEQ-260305FOR-28	240628For_D24-194186_(1/2)_sequence.fastq.gz
SAMN56348949	SRR37486728	DNA-260120FOR-424	4	23518	ART	ACC gran 7	Lung	23518_ART_ACCgran7	TIS-240510FLY-669	BAC-260120FOR-424	DNA-260120FOR-424	D.SEQ-260305FOR-27	240628For_D24-194187_(1/2)_sequence.fastq.gz
SAMN56348950	SRR37486727	DNA-260120FOR-425	4	23518	ART	ACC gran 5B	Lung	23518_ART_ACCgran5B	TIS-240510FLY-668	BAC-260120FOR-425	DNA-260120FOR-425	D.SEQ-260305FOR-26	240628For_D24-194188_(1/2)_sequence.fastq.gz
SAMN56348951	SRR37486726	DNA-260120FOR-426	4	23518	ART	ACC gran 4A	Lung	23518_ART_ACCgran4A	TIS-240510FLY-665	BAC-260120FOR-426	DNA-260120FOR-426	D.SEQ-260305FOR-25	240628For_D24-194191_(1/2)_sequence.fastq.gz
SAMN56348952	SRR37486725	DNA-260120FOR-427	4	23518	ART	ACC gran 2A	Lung	23518_ART_ACCgran2A	TIS-240510FLY-663	BAC-260120FOR-427	DNA-260120FOR-427	D.SEQ-260305FOR-24	240628For_D24-194193_(1/2)_sequence.fastq.gz
SAMN56348953	SRR37486724	DNA-260120FOR-428	4	23518	ART	RML	Lung	23518_ART_RML	TIS-240510FLY-651	BAC-260120FOR-428	DNA-260120FOR-428	D.SEQ-260305FOR-23	240628For_D24-194194_(1/2)_sequence.fastq.gz
SAMN56348954	SRR37486723	DNA-260120FOR-429	4	33519	ART	RLL	Lung	33519_ART_RLL	TIS-240510FLY-772	BAC-260120FOR-429	DNA-260120FOR-429	D.SEQ-260305FOR-22	240628For_D24-194195_(1/2)_sequence.fastq.gz
SAMN56348955	SRR37486722	DNA-260120FOR-430	4	33519	ART	RLL gr1-4	Lung	33519_ART_RLLgr1-4	TIS-240510FLY-774	BAC-260120FOR-430	DNA-260120FOR-430	D.SEQ-260305FOR-21	240628For_D24-194197_(1/2)_sequence.fastq.gz
SAMN56348956	SRR37486720	DNA-260120FOR-431	4	33519	ART	RLL gr8-10	Lung	33519_ART_RLLgr8-10	TIS-240510FLY-775	BAC-260120FOR-431	DNA-260120FOR-431	D.SEQ-260305FOR-19	240628For_D24-194198_(1/2)_sequence.fastq.gz
SAMN56348957	SRR37486719	DNA-260120FOR-432	4	33519	ART	LLL gr7	Lung	33519_ART_LLLgr7	TIS-240510FLY-754	BAC-260120FOR-432	DNA-260120FOR-432	D.SEQ-260305FOR-18	240628For_D24-194199_(1/2)_sequence.fastq.gz
SAMN56348958	SRR37486718	DNA-260120FOR-433	4	33519	ART	RLL gr12	Lung	33519_ART_RLLgr12	TIS-240510FLY-777	BAC-260120FOR-433	DNA-260120FOR-433	D.SEQ-260305FOR-17	240628For_D24-194200_(1/2)_sequence.fastq.gz
SAMN56348959	SRR37486717	DNA-260120FOR-434	4	33519	ART	RLL gr13	Lung	33519_ART_RLLgr13	TIS-240510FLY-778	BAC-260120FOR-434	DNA-260120FOR-434	D.SEQ-260305FOR-16	240628For_D24-194201_(1/2)_sequence.fastq.gz
SAMN56348960	SRR37486716	DNA-260120FOR-435	4	33519	ART	RLL gr14	Lung	33519_ART_RLLgr14	TIS-240510FLY-779	BAC-260120FOR-435	DNA-260120FOR-435	D.SEQ-260305FOR-15	240628For_D24-194202_(1/2)_sequence.fastq.gz
SAMN56348961	SRR37486715	DNA-260120FOR-436	4	33519	ART	RLL gr15	Lung	33519_ART_RLLgr15	TIS-240510FLY-780	BAC-260120FOR-436	DNA-260120FOR-436	D.SEQ-260305FOR-14	240628For_D24-194203_(1/2)_sequence.fastq.gz
SAMN56348962	SRR37486714	DNA-260120FOR-437	4	33519	ART	RLL gr16	Lung	33519_ART_RLLgr16	TIS-240510FLY-781	BAC-260120FOR-437	DNA-260120FOR-437	D.SEQ-260305FOR-13	240628For_D24-194204_(1/2)_sequence.fastq.gz
SAMN56348963	SRR37486713	DNA-260120FOR-438	4	33519	ART	ACC +gran	Lung	33519_ART_ACC+gran	TIS-240510FLY-784	BAC-260120FOR-438	DNA-260120FOR-438	D.SEQ-260305FOR-12	240628For_D24-194206_(1/2)_sequence.fastq.gz
SAMN56348964	SRR37486712	DNA-260120FOR-439	4	33519	ART	Acc gr3	Lung	33519_ART_Accgr3	TIS-240510FLY-786	BAC-260120FOR-439	DNA-260120FOR-439	D.SEQ-260305FOR-11	240628For_D24-194208_(1/2)_sequence.fastq.gz
SAMN56348965	SRR37486711	DNA-260120FOR-440	4	33519	ART	ACC gr4	Lung	33519_ART_ACCgr4	TIS-240510FLY-787	BAC-260120FOR-440	DNA-260120FOR-440	D.SEQ-260305FOR-10	240628For_D24-194209_(1/2)_sequence.fastq.gz
SAMN56348966	SRR37486709	DNA-260120FOR-441	4	33519	ART	ACC gr5	Lung	33519_ART_ACCgr5	TIS-240510FLY-788	BAC-260120FOR-441	DNA-260120FOR-441	D.SEQ-260305FOR-8	240628For_D24-194210_(1/2)_sequence.fastq.gz
SAMN56348967	SRR37486708	DNA-260120FOR-442	4	33519	ART	ACC gr6	Lung	33519_ART_ACCgr6	TIS-240510FLY-789	BAC-260120FOR-442	DNA-260120FOR-442	D.SEQ-260305FOR-7	240628For_D24-194211_(1/2)_sequence.fastq.gz
SAMN56348968	SRR37486707	DNA-260120FOR-443	4	33519	ART	ACC gr7	Lung	33519_ART_ACCgr7	TIS-240510FLY-790	BAC-260120FOR-443	DNA-260120FOR-443	D.SEQ-260305FOR-6	240628For_D24-194212_(1/2)_sequence.fastq.gz
SAMN56348969	SRR37486706	DNA-260120FOR-444	4	33519	ART	RML gr3	Lung	33519_ART_RMLgr3	TIS-240510FLY-768	BAC-260120FOR-444	DNA-260120FOR-444	D.SEQ-260305FOR-5	240628For_D24-194214_(1/2)_sequence.fastq.gz
SAMN56348970	SRR37486705	DNA-260120FOR-445	4	33519	ART	RML gr4 cluster	Lung	33519_ART_RMLgr4cluster	TIS-240510FLY-746	BAC-260120FOR-445	DNA-260120FOR-445	D.SEQ-260305FOR-4	240628For_D24-194215_(1/2)_sequence.fastq.gz
SAMN56348971	SRR37486704	DNA-260120FOR-446	4	33519	ART	RML gr5	Lung	33519_ART_RMLgr5	TIS-240510FLY-770	BAC-260120FOR-446	DNA-260120FOR-446	D.SEQ-260305FOR-3	240628For_D24-194216_(1/2)_sequence.fastq.gz
SAMN56348972	SRR37486703	DNA-260120FOR-447	4	33519	ART	LLL gr2	Lung	33519_ART_LLLgr2	TIS-240510FLY-749	BAC-260120FOR-447	DNA-260120FOR-447	D.SEQ-260305FOR-2	240628For_D24-194217_(1/2)_sequence.fastq.gz
SAMN56348973	SRR37486702	DNA-260120FOR-448	4	33519	ART	RML	Lung	33519_ART_RML	TIS-240510FLY-764	BAC-260120FOR-448	DNA-260120FOR-448	D.SEQ-260305FOR-1	240628For_D24-194219_(1/2)_sequence.fastq.gz
SAMN56348974	SRR37487072	DNA-260120FOR-449	4	33519	ART	RML gr1	Lung	33519_ART_RMLgr1	TIS-240510FLY-766	BAC-260120FOR-449	DNA-260120FOR-449	D.SEQ-260305FOR-371	240628For_D24-194221_(1/2)_sequence.fastq.gz
SAMN56348975	SRR37487071	DNA-260120FOR-450	4	33519	ART	RML gr2	Lung	33519_ART_RMLgr2	TIS-240510FLY-767	BAC-260120FOR-450	DNA-260120FOR-450	D.SEQ-260305FOR-370	240628For_D24-194222_(1/2)_sequence.fastq.gz
SAMN56348976	SRR37487069	DNA-260120FOR-451	4	33519	ART	RUL	Lung	33519_ART_RUL	TIS-240510FLY-759	BAC-260120FOR-451	DNA-260120FOR-451	D.SEQ-260305FOR-368	240628For_D24-194223_(1/2)_sequence.fastq.gz
SAMN56348977	SRR37487068	DNA-260120FOR-452	4	33519	ART	RUL gr4	Lung	33519_ART_RULgr4	TIS-240510FLY-763	BAC-260120FOR-452	DNA-260120FOR-452	D.SEQ-260305FOR-367	240628For_D24-194224_(1/2)_sequence.fastq.gz
SAMN56348978	SRR37487067	DNA-260120FOR-453	4	33519	ART	RUL cluster 1	Lung	33519_ART_RULcluster1	TIS-240510FLY-760	BAC-260120FOR-453	DNA-260120FOR-453	D.SEQ-260305FOR-366	240628For_D24-194226_(1/2)_sequence.fastq.gz
SAMN56348979	SRR37487066	DNA-260120FOR-454	4	33519	ART	LLL gr5	Lung	33519_ART_LLLgr5	TIS-240510FLY-752	BAC-260120FOR-454	DNA-260120FOR-454	D.SEQ-260305FOR-365	240628For_D24-194228_(1/2)_sequence.fastq.gz
SAMN56348980	SRR37487065	DNA-260120FOR-455	4	33519	ART	LML gr1	Lung	33519_ART_LMLgr1	TIS-240510FLY-744	BAC-260120FOR-455	DNA-260120FOR-455	D.SEQ-260305FOR-364	240628For_D24-194230_(1/2)_sequence.fastq.gz
SAMN56348981	SRR37487064	DNA-260120FOR-456	4	33519	ART	LML	Lung	33519_ART_LML	TIS-240510FLY-743	BAC-260120FOR-456	DNA-260120FOR-456	D.SEQ-260305FOR-363	240628For_D24-194231_(1/2)_sequence.fastq.gz
SAMN56348982	SRR37487063	DNA-260120FOR-457	4	33519	ART	LLL grA	Lung	33519_ART_LLLgrA	TIS-240510FLY-755	BAC-260120FOR-457	DNA-260120FOR-457	D.SEQ-260305FOR-362	240628For_D24-194232_(1/2)_sequence.fastq.gz
SAMN56348983	SRR37487062	DNA-260120FOR-458	4	33519	ART	LUL gr6 cluster	Lung	33519_ART_LULgr6cluster	TIS-240510FLY-741	BAC-260120FOR-458	DNA-260120FOR-458	D.SEQ-260305FOR-361	240628For_D24-194233_(1/2)_sequence.fastq.gz
SAMN56348984	SRR37487061	DNA-260120FOR-459	4	33519	ART	LUL gr5	Lung	33519_ART_LULgr5	TIS-240510FLY-740	BAC-260120FOR-459	DNA-260120FOR-459	D.SEQ-260305FOR-360	240628For_D24-194234_(1/2)_sequence.fastq.gz
SAMN56348985	SRR37487060	DNA-260120FOR-460	4	33519	ART	LUL gr4	Lung	33519_ART_LULgr4	TIS-240510FLY-739	BAC-260120FOR-460	DNA-260120FOR-460	D.SEQ-260305FOR-359	240628For_D24-194235_(1/2)_sequence.fastq.gz
SAMN56348986	SRR37487058	DNA-260120FOR-461	4	33519	ART	LLL gr3	Lung	33519_ART_LLLgr3	TIS-240510FLY-750	BAC-260120FOR-461	DNA-260120FOR-461	D.SEQ-260305FOR-357	240628For_D24-194236_(1/2)_sequence.fastq.gz
SAMN56348987	SRR37487057	DNA-260120FOR-462	4	33519	ART	LUL gr2	Lung	33519_ART_LULgr2	TIS-240510FLY-737	BAC-260120FOR-462	DNA-260120FOR-462	D.SEQ-260305FOR-356	240628For_D24-194237_(1/2)_sequence.fastq.gz
SAMN56348988	SRR37487056	DNA-260120FOR-463	4	33519	ART	LUL	Lung	33519_ART_LUL	TIS-240510FLY-734	BAC-260120FOR-463	DNA-260120FOR-463	D.SEQ-260305FOR-355	240628For_D24-194239_(1/2)_sequence.fastq.gz
SAMN56348989	SRR37487055	DNA-260120FOR-464	4	33519	ART	Spleen	EP	33519_ART_Spleen	TIS-240510FLY-733	BAC-260120FOR-464	DNA-260120FOR-464	D.SEQ-260305FOR-354	240628For_D24-194240_(1/2)_sequence.fastq.gz
SAMN56348990	SRR37487054	DNA-260120FOR-465	4	33519	ART	L Carin LN	LN	33519_ART_LCarinLN	TIS-240510FLY-723	BAC-260120FOR-465	DNA-260120FOR-465	D.SEQ-260305FOR-353	240628For_D24-194241_(1/2)_sequence.fastq.gz
SAMN56348991	SRR37487053	DNA-260120FOR-466	4	33519	ART	R Cran HLN +gran	LN	33519_ART_RCranHLN+gran	TIS-240510FLY-725	BAC-260120FOR-466	DNA-260120FOR-466	D.SEQ-260305FOR-352	240628For_D24-194243_(1/2)_sequence.fastq.gz
SAMN56348992	SRR37487052	DNA-260120FOR-467	4	33919	ART	RLL	Lung	33919_ART_RLL	TIS-240510FLY-810	BAC-260120FOR-467	DNA-260120FOR-467	D.SEQ-260305FOR-351	240628For_D24-194245_(1/2)_sequence.fastq.gz
SAMN56348993	SRR37487051	DNA-260120FOR-468	4	33919	ART	LLL	Lung	33919_ART_LLL	TIS-240510FLY-815	BAC-260120FOR-468	DNA-260120FOR-468	D.SEQ-260305FOR-350	240628For_D24-194247_(1/2)_sequence.fastq.gz
SAMN56348994	SRR37487050	DNA-260120FOR-469	4	33919	ART	LLL gr 5/6	Lung	33919_ART_LLLgr5/6	TIS-240510FLY-818	BAC-260120FOR-469	DNA-260120FOR-469	D.SEQ-260305FOR-349	240628For_D24-194248_(1/2)_sequence.fastq.gz
SAMN56348995	SRR37487049	DNA-260120FOR-470	4	33919	ART	LLL gr9 area	Lung	33919_ART_LLLgr9area	TIS-240510FLY-817	BAC-260120FOR-470	DNA-260120FOR-470	D.SEQ-260305FOR-348	240628For_D24-194251_(1/2)_sequence.fastq.gz
SAMN56348996	SRR37487047	DNA-260120FOR-471	4	33919	ART	LLL gr19	Lung	33919_ART_LLLgr19	TIS-240510FLY-822	BAC-260120FOR-471	DNA-260120FOR-471	D.SEQ-260305FOR-346	240628For_D24-194249_(1/2)_sequence.fastq.gz
SAMN56707128	SRR37782786	DNA-260325FOR-1	4	22717	TB	L carin LN	LN	22717_TB_LcarinLN	TIS-240510FLY-45	BAC-260325FOR-1	DNA-260325FOR-1	D.SEQ-260325FOR-1	240628For_D24-194339_(1/2)_sequence.fastq.gz
SAMN56707129	SRR37782785	DNA-260325FOR-2	4	22717	TB	RLL gr 15	Lung	22717_TB_RLLgr15	TIS-240510FLY-70	BAC-260325FOR-2	DNA-260325FOR-2	D.SEQ-260325FOR-2	240628For_D24-194340_(1/2)_sequence.fastq.gz
SAMN56707130	SRR37782784	DNA-260325FOR-3	4	23017	TB	RUL cluster 9	Lung	23017_TB_RULcluster9	TIS-240510FLY-185	BAC-260325FOR-3	DNA-260325FOR-3	D.SEQ-260325FOR-3	240628For_D24-194347_(1/2)_sequence.fastq.gz
SAMN56707131	SRR37782783	DNA-260325FOR-4	4	23017	TB	RUL gran 8	Lung	23017_TB_RULgran8	TIS-240510FLY-184	BAC-260325FOR-4	DNA-260325FOR-4	D.SEQ-260325FOR-4	240628For_D24-194348_(1/2)_sequence.fastq.gz
SAMN56707132	SRR37782782	DNA-260325FOR-5	4	23017	TB	RUL gran 5	Lung	23017_TB_RULgran5	TIS-240510FLY-183	BAC-260325FOR-5	DNA-260325FOR-5	D.SEQ-260325FOR-5	240628For_D24-194349_(1/2)_sequence.fastq.gz
SAMN56707133	SRR37782781	DNA-260325FOR-6	4	23017	TB	RUL cluster 1	Lung	23017_TB_RULcluster1	TIS-240510FLY-179	BAC-260325FOR-6	DNA-260325FOR-6	D.SEQ-260325FOR-6	240628For_D24-194351_(1/2)_sequence.fastq.gz
